# Supplementary material for: Internally diketopyrrolopyrrole-bridged bis-anthracene macrocycle: a multifunctional fluorescent platform
Source: Chem Sci. 2024 Dec 3;16(2):910–9. doi: 10.1039/d4sc06067a (PMC11626631; doi:10.1039/d4sc06067a)
Supplement: SC-016-D4SC06067A-s002 [file SC-016-D4SC06067A-s002.cif]

# Supplementary Information (SI) for Chemical Science.
# This journal is © The Royal Society of Chemistry 2024

####################################################################### 
# 
# This file contains crystal structure data downloaded from the 
# Cambridge Structural Database (CSD) hosted by the Cambridge 
# Crystallographic Data Centre (CCDC).
# 
# Full information about CCDC data access policies and citation 
# guidelines are available at http://www.ccdc.cam.ac.uk/access/V1 
# 
# Audit and citation data items may have been added by the CCDC. 
# Please retain this information to preserve the provenance of 
# this file and to allow appropriate attribution of the data. 
# 
#######################################################################

data_221206b
_database_code_depnum_ccdc_archive 'CCDC 2233723'
loop_
_audit_author_name
_audit_author_address
'Hongyu Wang'
;Shanghai University
China
;
_audit_update_record             
;
2022-12-31 deposited with the CCDC.	2024-12-02 downloaded from the CCDC.
;
_chemical_name_systematic        ?
_chemical_name_common            ?
_chemical_formula_moiety         ?
_chemical_formula_sum            'C34 H28 N2 O6'
_chemical_formula_iupac          ?
_chemical_formula_weight         560.58

_chemical_melting_point          ?

_space_group_crystal_system      orthorhombic
_space_group_IT_number           61
_space_group_name_H-M_alt        'P b c a'
_space_group_name_Hall           '-P 2ac 2ab'
loop_
_space_group_symop_operation_xyz
'x, y, z'
'-x+1/2, -y, z+1/2'
'-x, y+1/2, -z+1/2'
'x+1/2, -y+1/2, -z'
'-x, -y, -z'
'x-1/2, y, -z-1/2'
'x, -y-1/2, z-1/2'
'-x-1/2, y-1/2, z'

_cell_length_a                   10.6143(4)
_cell_length_b                   13.2575(5)
_cell_length_c                   19.9774(7)
_cell_angle_alpha                90
_cell_angle_beta                 90
_cell_angle_gamma                90
_cell_volume                     2811.20(18)
_cell_formula_units_Z            4
_cell_measurement_reflns_used    9402
_cell_measurement_theta_min      5.78
_cell_measurement_theta_max      68.36
_cell_measurement_temperature    150.(2)

_exptl_crystal_description       block
_exptl_crystal_colour            yellow
_exptl_crystal_size_max          0.160
_exptl_crystal_size_mid          0.160
_exptl_crystal_size_min          0.130
_exptl_crystal_density_diffrn    1.325
_exptl_crystal_density_meas      ?
_exptl_crystal_density_method    'not measured'
_exptl_crystal_F_000             1176

_exptl_absorpt_coefficient_mu    0.746
_exptl_absorpt_correction_type   multi-scan
_exptl_absorpt_process_details   
;
;
_exptl_absorpt_correction_T_min  0.89
_exptl_absorpt_correction_T_max  0.91

_exptl_special_details           
;
;

_diffrn_ambient_temperature      150.(2)

_diffrn_source                   'Microfocus sealed tube'
_diffrn_source_type              'Incoatec Ius 3.0'
_diffrn_source_power             ?
_diffrn_source_current           ?
_diffrn_source_voltage           ?

_diffrn_radiation_probe          ?
_diffrn_radiation_type           'Cu K\a'
_diffrn_radiation_wavelength     1.54178
_diffrn_radiation_monochromator  'Helios MX Multilayer Optic'

_diffrn_measurement_device       ?
_diffrn_measurement_device_type  'Bruker D8 VENTURE DUO PHOTON III'
_diffrn_measurement_method       ?

_diffrn_detector_area_resol_mean ?

_diffrn_reflns_number            29349
_diffrn_reflns_av_R_equivalents  0.0379
_diffrn_reflns_av_unetI/netI     0.0241
_diffrn_reflns_theta_min         4.43
_diffrn_reflns_theta_max         68.49
_diffrn_reflns_theta_full        67.68
_diffrn_measured_fraction_theta_max 0.996
_diffrn_measured_fraction_theta_full 0.996
_diffrn_reflns_limit_h_min       -12
_diffrn_reflns_limit_h_max       11
_diffrn_reflns_limit_k_min       -15
_diffrn_reflns_limit_k_max       16
_diffrn_reflns_limit_l_min       -24
_diffrn_reflns_limit_l_max       22

_refine_special_details          
;
;

_reflns_number_total             2572
_reflns_number_gt                2458
_reflns_threshold_expression     'I > 2\s(I)'
_reflns_Friedel_coverage         0.000
_reflns_Friedel_fraction_max     .
_reflns_Friedel_fraction_full    .

_refine_ls_structure_factor_coef Fsqd
_refine_ls_matrix_type           full
_refine_ls_R_factor_all          0.0389
_refine_ls_R_factor_gt           0.0377
_refine_ls_wR_factor_gt          0.1001
_refine_ls_wR_factor_ref         0.1008
_refine_ls_goodness_of_fit_ref   1.181
_refine_ls_restrained_S_all      1.181
_refine_ls_number_reflns         2572
_refine_ls_number_parameters     192
_refine_ls_number_restraints     0
_refine_ls_number_constraints    ?
_refine_ls_hydrogen_treatment    constr
_refine_ls_weighting_scheme      calc
_refine_ls_weighting_details     
'w=1/[\s^2^(Fo^2^)+(0.0407P)^2^+1.2650P] where P=(Fo^2^+2Fc^2^)/3'

_atom_sites_solution_hydrogens   geom
_atom_sites_solution_primary     ?
_atom_sites_solution_secondary   ?

_refine_ls_shift/su_max          0.001
_refine_ls_shift/su_mean         0.000
_refine_diff_density_max         0.196
_refine_diff_density_min         -0.265
_refine_ls_extinction_method     none
_refine_ls_extinction_coef       ?

loop_
_atom_type_symbol
_atom_type_description
_atom_type_scat_dispersion_real
_atom_type_scat_dispersion_imag
_atom_type_scat_source
C C 0.0181 0.0091 'International Tables Vol C Tables 4.2.6.8 and 6.1.1.4'
H H 0.0000 0.0000 'International Tables Vol C Tables 4.2.6.8 and 6.1.1.4'
N N 0.0311 0.0180 'International Tables Vol C Tables 4.2.6.8 and 6.1.1.4'
O O 0.0492 0.0322 'International Tables Vol C Tables 4.2.6.8 and 6.1.1.4'

_computing_data_collection       ?
_computing_cell_refinement       ?
_computing_data_reduction        ?
_computing_structure_solution    'SHELXT 2018/2 (Sheldrick, 2018)'
_computing_structure_refinement  'SHELXL-2018/3 (Sheldrick, 2018)'
_computing_molecular_graphics    'shelXle (C.B. Huebschle, rev 1260)'
_computing_publication_material  ?

loop_
_atom_site_type_symbol
_atom_site_label
_atom_site_fract_x
_atom_site_fract_y
_atom_site_fract_z
_atom_site_U_iso_or_equiv
_atom_site_adp_type
_atom_site_calc_flag
_atom_site_refinement_flags_adp
_atom_site_refinement_flags_occupancy
_atom_site_refinement_flags_posn
_atom_site_occupancy
_atom_site_disorder_assembly
_atom_site_disorder_group
O O1 0.54036(9) 0.57887(7) 0.63691(4) 0.0251(2) Uani d . . . 1 . .
O O2 0.28649(10) 0.48437(8) 0.68049(5) 0.0298(3) Uani d . . . 1 . .
O O3 0.62113(9) 0.27480(7) 0.62295(5) 0.0268(2) Uani d . . . 1 . .
N N1 0.46510(10) 0.42763(8) 0.59324(5) 0.0180(3) Uani d . . . 1 . .
C C1 0.51323(12) 0.52783(9) 0.58832(6) 0.0180(3) Uani d . . . 1 . .
C C2 0.44900(11) 0.38347(10) 0.53017(6) 0.0173(3) Uani d . . . 1 . .
C C3 0.48104(12) 0.45497(10) 0.48353(6) 0.0175(3) Uani d . . . 1 . .
C C4 0.40728(12) 0.27916(10) 0.52039(6) 0.0202(3) Uani d . . . 1 . .
C C5 0.45764(14) 0.22449(11) 0.46723(7) 0.0268(3) Uani d . . . 1 . .
H H5 0.516375 0.255652 0.437908 0.032000 Uiso calc U . R 1 . .
C C6 0.42276(18) 0.12488(12) 0.45673(9) 0.0381(4) Uani d . . . 1 . .
H H6 0.457469 0.088030 0.420355 0.046000 Uiso calc U . R 1 . .
C C7 0.33725(18) 0.07938(12) 0.49942(9) 0.0416(4) Uani d . . . 1 . .
H H7 0.313964 0.010966 0.492565 0.050000 Uiso calc U . R 1 . .
C C8 0.28570(16) 0.13293(13) 0.55186(8) 0.0365(4) Uani d . . . 1 . .
H H8 0.226684 0.101343 0.580820 0.044000 Uiso calc U . R 1 . .
C C9 0.31959(13) 0.23278(11) 0.56255(7) 0.0265(3) Uani d . . . 1 . .
H H9 0.283209 0.269550 0.598499 0.032000 Uiso calc U . R 1 . .
C C10 0.45516(12) 0.37787(10) 0.65639(6) 0.0186(3) Uani d . . . 1 . .
C C11 0.53509(12) 0.29757(10) 0.67124(7) 0.0212(3) Uani d . . . 1 . .
C C12 0.52328(14) 0.24739(11) 0.73221(7) 0.0275(3) Uani d . . . 1 . .
H H12 0.576066 0.191683 0.742601 0.033000 Uiso calc U . R 1 . .
C C13 0.43342(15) 0.28015(11) 0.77725(7) 0.0301(3) Uani d . . . 1 . .
H H13 0.426279 0.246702 0.819134 0.036000 Uiso calc U . R 1 . .
C C14 0.35331(14) 0.36005(11) 0.76352(7) 0.0278(3) Uani d . . . 1 . .
H H14 0.292663 0.381235 0.795546 0.033000 Uiso calc U . R 1 . .
C C15 0.36325(13) 0.40887(10) 0.70183(6) 0.0218(3) Uani d . . . 1 . .
C C16 0.18098(16) 0.51008(13) 0.72121(9) 0.0386(4) Uani d . . . 1 . .
H H16A 0.133036 0.564312 0.699708 0.058000 Uiso calc U . R 1 . .
H H16B 0.210529 0.532807 0.765166 0.058000 Uiso calc U . R 1 . .
H H16C 0.126828 0.450788 0.726736 0.058000 Uiso calc U . R 1 . .
C C17 0.66623(17) 0.17363(12) 0.62032(10) 0.0417(4) Uani d . . . 1 . .
H H17A 0.715728 0.164008 0.579410 0.062000 Uiso calc U . R 1 . .
H H17B 0.594604 0.126989 0.620300 0.062000 Uiso calc U . R 1 . .
H H17C 0.719370 0.160331 0.659456 0.062000 Uiso calc U . R 1 . .

loop_
_atom_site_aniso_label
_atom_site_aniso_U_11
_atom_site_aniso_U_22
_atom_site_aniso_U_33
_atom_site_aniso_U_12
_atom_site_aniso_U_13
_atom_site_aniso_U_23
O1 0.0365(6) 0.0220(5) 0.0169(5) -0.0055(4) -0.0022(4) -0.0009(4)
O2 0.0306(5) 0.0306(6) 0.0283(5) 0.0099(4) 0.0089(4) 0.0076(4)
O3 0.0245(5) 0.0256(5) 0.0301(5) 0.0046(4) 0.0011(4) -0.0001(4)
N1 0.0228(6) 0.0173(6) 0.0140(5) -0.0023(4) 0.0008(4) 0.0029(4)
C1 0.0197(6) 0.0166(6) 0.0176(6) -0.0013(5) 0.0005(5) 0.0013(5)
C2 0.0166(6) 0.0191(7) 0.0162(6) -0.0003(5) -0.0005(5) 0.0009(5)
C3 0.0194(6) 0.0160(6) 0.0172(6) -0.0013(5) 0.0001(5) 0.0001(5)
C4 0.0228(6) 0.0175(6) 0.0203(6) -0.0038(5) -0.0060(5) 0.0045(5)
C5 0.0327(8) 0.0218(7) 0.0260(7) -0.0039(6) -0.0020(6) -0.0004(6)
C6 0.0506(10) 0.0235(8) 0.0403(9) -0.0034(7) -0.0075(8) -0.0062(7)
C7 0.0543(11) 0.0200(8) 0.0505(10) -0.0137(7) -0.0159(8) 0.0031(7)
C8 0.0364(8) 0.0341(9) 0.0391(9) -0.0197(7) -0.0111(7) 0.0138(7)
C9 0.0255(7) 0.0291(8) 0.0249(7) -0.0090(6) -0.0047(6) 0.0059(6)
C10 0.0226(6) 0.0186(6) 0.0145(6) -0.0039(5) -0.0014(5) 0.0034(5)
C11 0.0218(6) 0.0206(7) 0.0213(7) -0.0035(5) -0.0037(5) 0.0000(5)
C12 0.0343(8) 0.0214(7) 0.0267(7) -0.0011(6) -0.0089(6) 0.0062(6)
C13 0.0430(8) 0.0282(8) 0.0190(7) -0.0088(6) -0.0033(6) 0.0098(6)
C14 0.0339(8) 0.0309(8) 0.0187(7) -0.0055(6) 0.0051(6) 0.0029(6)
C15 0.0250(7) 0.0207(6) 0.0198(6) -0.0016(5) 0.0007(5) 0.0027(5)
C16 0.0370(9) 0.0351(9) 0.0437(9) 0.0087(7) 0.0157(7) 0.0003(7)
C17 0.0368(9) 0.0290(9) 0.0592(11) 0.0099(7) 0.0064(8) -0.0023(7)

_geom_special_details            
;

All esds (except the esd in the dihedral angle between two l.s. planes)
are estimated using the full covariance matrix.  The cell esds are taken
into account individually in the estimation of esds in distances, angles
and torsion angles; correlations between esds in cell parameters are only
used when they are defined by crystal symmetry.  An approximate (isotropic)
treatment of cell esds is used for estimating esds involving l.s. planes.
;

loop_
_geom_bond_atom_site_label_1
_geom_bond_atom_site_label_2
_geom_bond_site_symmetry_2
_geom_bond_distance
_geom_bond_publ_flag
O1 C1 . 1.2178(16) ?
O2 C15 . 1.3591(17) ?
O2 C16 . 1.4255(17) ?
O3 C11 . 1.3623(17) ?
O3 C17 . 1.4250(18) ?
N1 C2 . 1.3999(16) ?
N1 C1 . 1.4266(16) ?
N1 C10 . 1.4275(16) ?
C1 C3 5_666 1.4547(17) ?
C2 C3 . 1.3719(18) ?
C2 C4 . 1.4651(18) ?
C3 C3 5_666 1.421(3) ?
C4 C5 . 1.392(2) ?
C4 C9 . 1.3978(19) ?
C5 C6 . 1.387(2) ?
C5 H5 . 0.950000 ?
C6 C7 . 1.384(3) ?
C6 H6 . 0.950000 ?
C7 C8 . 1.379(3) ?
C7 H7 . 0.950000 ?
C8 C9 . 1.388(2) ?
C8 H8 . 0.950000 ?
C9 H9 . 0.950000 ?
C10 C11 . 1.3931(19) ?
C10 C15 . 1.3946(19) ?
C11 C12 . 1.3934(19) ?
C12 C13 . 1.381(2) ?
C12 H12 . 0.950000 ?
C13 C14 . 1.386(2) ?
C13 H13 . 0.950000 ?
C14 C15 . 1.3961(18) ?
C14 H14 . 0.950000 ?
C16 H16A . 0.980000 ?
C16 H16B . 0.980000 ?
C16 H16C . 0.980000 ?
C17 H17A . 0.980000 ?
C17 H17B . 0.980000 ?
C17 H17C . 0.980000 ?

loop_
_geom_angle_atom_site_label_1
_geom_angle_atom_site_label_2
_geom_angle_atom_site_label_3
_geom_angle_site_symmetry_1
_geom_angle_site_symmetry_3
_geom_angle
_geom_angle_publ_flag
C15 O2 C16 . . 117.91(11) ?
C11 O3 C17 . . 117.38(12) ?
C2 N1 C1 . . 111.78(10) ?
C2 N1 C10 . . 126.38(11) ?
C1 N1 C10 . . 121.18(10) ?
O1 C1 N1 . . 123.16(11) ?
O1 C1 C3 . 5_666 133.59(12) ?
N1 C1 C3 . 5_666 103.24(10) ?
C3 C2 N1 . . 106.98(11) ?
C3 C2 C4 . . 129.53(12) ?
N1 C2 C4 . . 123.48(11) ?
C2 C3 C3 . 5_666 109.65(14) ?
C2 C3 C1 . 5_666 142.07(12) ?
C3 C3 C1 5_666 5_666 108.25(14) ?
C5 C4 C9 . . 119.09(13) ?
C5 C4 C2 . . 118.49(12) ?
C9 C4 C2 . . 122.42(13) ?
C6 C5 C4 . . 120.55(14) ?
C6 C5 H5 . . 119.700000 ?
C4 C5 H5 . . 119.700000 ?
C7 C6 C5 . . 119.78(16) ?
C7 C6 H6 . . 120.100000 ?
C5 C6 H6 . . 120.100000 ?
C8 C7 C6 . . 120.27(14) ?
C8 C7 H7 . . 119.900000 ?
C6 C7 H7 . . 119.900000 ?
C7 C8 C9 . . 120.34(15) ?
C7 C8 H8 . . 119.800000 ?
C9 C8 H8 . . 119.800000 ?
C8 C9 C4 . . 119.95(15) ?
C8 C9 H9 . . 120.000000 ?
C4 C9 H9 . . 120.000000 ?
C11 C10 C15 . . 120.83(12) ?
C11 C10 N1 . . 119.76(12) ?
C15 C10 N1 . . 119.39(12) ?
O3 C11 C10 . . 115.26(11) ?
O3 C11 C12 . . 124.99(13) ?
C10 C11 C12 . . 119.75(13) ?
C13 C12 C11 . . 118.78(13) ?
C13 C12 H12 . . 120.600000 ?
C11 C12 H12 . . 120.600000 ?
C12 C13 C14 . . 122.35(13) ?
C12 C13 H13 . . 118.800000 ?
C14 C13 H13 . . 118.800000 ?
C13 C14 C15 . . 118.86(13) ?
C13 C14 H14 . . 120.600000 ?
C15 C14 H14 . . 120.600000 ?
O2 C15 C10 . . 115.61(11) ?
O2 C15 C14 . . 124.96(13) ?
C10 C15 C14 . . 119.40(13) ?
O2 C16 H16A . . 109.500000 ?
O2 C16 H16B . . 109.500000 ?
H16A C16 H16B . . 109.500000 ?
O2 C16 H16C . . 109.500000 ?
H16A C16 H16C . . 109.500000 ?
H16B C16 H16C . . 109.500000 ?
O3 C17 H17A . . 109.500000 ?
O3 C17 H17B . . 109.500000 ?
H17A C17 H17B . . 109.500000 ?
O3 C17 H17C . . 109.500000 ?
H17A C17 H17C . . 109.500000 ?
H17B C17 H17C . . 109.500000 ?

loop_
_geom_torsion_atom_site_label_1
_geom_torsion_atom_site_label_2
_geom_torsion_atom_site_label_3
_geom_torsion_atom_site_label_4
_geom_torsion_site_symmetry_1
_geom_torsion_site_symmetry_2
_geom_torsion_site_symmetry_3
_geom_torsion_site_symmetry_4
_geom_torsion
_geom_torsion_publ_flag
C2 N1 C1 O1 . . . . -176.31(12) ?
C10 N1 C1 O1 . . . . -5.06(19) ?
C2 N1 C1 C3 . . . 5_666 3.25(13) ?
C10 N1 C1 C3 . . . 5_666 174.51(11) ?
C1 N1 C2 C3 . . . . -2.46(14) ?
C10 N1 C2 C3 . . . . -173.17(12) ?
C1 N1 C2 C4 . . . . 176.65(11) ?
C10 N1 C2 C4 . . . . 5.94(19) ?
N1 C2 C3 C3 . . . 5_666 0.54(18) ?
C4 C2 C3 C3 . . . 5_666 -178.50(14) ?
N1 C2 C3 C1 . . . 5_666 -177.15(16) ?
C4 C2 C3 C1 . . . 5_666 3.8(3) ?
C3 C2 C4 C5 . . . . 34.7(2) ?
N1 C2 C4 C5 . . . . -144.15(13) ?
C3 C2 C4 C9 . . . . -145.56(14) ?
N1 C2 C4 C9 . . . . 35.54(19) ?
C9 C4 C5 C6 . . . . -0.9(2) ?
C2 C4 C5 C6 . . . . 178.79(13) ?
C4 C5 C6 C7 . . . . 0.0(2) ?
C5 C6 C7 C8 . . . . 0.7(3) ?
C6 C7 C8 C9 . . . . -0.4(3) ?
C7 C8 C9 C4 . . . . -0.6(2) ?
C5 C4 C9 C8 . . . . 1.2(2) ?
C2 C4 C9 C8 . . . . -178.47(13) ?
C2 N1 C10 C11 . . . . 60.14(17) ?
C1 N1 C10 C11 . . . . -109.76(14) ?
C2 N1 C10 C15 . . . . -118.32(14) ?
C1 N1 C10 C15 . . . . 71.78(16) ?
C17 O3 C11 C10 . . . . -153.65(13) ?
C17 O3 C11 C12 . . . . 26.6(2) ?
C15 C10 C11 O3 . . . . -179.76(12) ?
N1 C10 C11 O3 . . . . 1.80(18) ?
C15 C10 C11 C12 . . . . 0.0(2) ?
N1 C10 C11 C12 . . . . -178.41(12) ?
O3 C11 C12 C13 . . . . 178.53(13) ?
C10 C11 C12 C13 . . . . -1.2(2) ?
C11 C12 C13 C14 . . . . 1.1(2) ?
C12 C13 C14 C15 . . . . 0.4(2) ?
C16 O2 C15 C10 . . . . 172.04(13) ?
C16 O2 C15 C14 . . . . -5.9(2) ?
C11 C10 C15 O2 . . . . -176.63(12) ?
N1 C10 C15 O2 . . . . 1.82(18) ?
C11 C10 C15 C14 . . . . 1.4(2) ?
N1 C10 C15 C14 . . . . 179.84(12) ?
C13 C14 C15 O2 . . . . 176.25(13) ?
C13 C14 C15 C10 . . . . -1.6(2) ?

_shelx_res_file                  
;

TITL cu_221206b_0m_a.res in Pbca
    cu_221206b_0m_a.res
    created by SHELXL-2018/3 at 14:25:03 on 09-Dec-2022
REM Old TITL cu_221206b_0m in Pbca
REM SHELXT solution in Pbca: R1 0.129, Rweak 0.004, Alpha 0.020
REM <I/s>   2.324 for  357 systematic absences,  Orientation as input
REM Formula found by SHELXT:  C17 N O3
CELL  1.54178  10.6143  13.2575  19.9774   90.000   90.000   90.000
ZERR   4.000   0.0004   0.0005   0.0007    0.000    0.000    0.000
LATT  1
SYMM 1/2-X, -Y, 1/2+Z
SYMM -X, 1/2+Y, 1/2-Z
SYMM 1/2+X, 1/2-Y, -Z
SFAC C H N O
UNIT 136 112 8 24
ACTA
TEMP -123.150
SIZE 0.13 0.16 0.16
L.S. 50
BOND $h
htab
conf
LIST 4
FMAP 2
PLAN 20
WGHT    0.040700    1.265000
FVAR       0.51711
O1    4    0.540363    0.578866    0.636907    11.00000    0.03647    0.02200 =
         0.01690   -0.00094   -0.00225   -0.00547
O2    4    0.286494    0.484370    0.680494    11.00000    0.03056    0.03058 =
         0.02828    0.00762    0.00891    0.00994
O3    4    0.621135    0.274800    0.622949    11.00000    0.02450    0.02563 =
         0.03013   -0.00013    0.00111    0.00458
N1    3    0.465096    0.427632    0.593244    11.00000    0.02277    0.01734 =
         0.01395    0.00291    0.00082   -0.00234
C1    1    0.513232    0.527828    0.588317    11.00000    0.01967    0.01663 =
         0.01761    0.00135    0.00051   -0.00126
C2    1    0.449003    0.383470    0.530170    11.00000    0.01658    0.01908 =
         0.01617    0.00085   -0.00052   -0.00033
C3    1    0.481043    0.454969    0.483533    11.00000    0.01937    0.01595 =
         0.01720    0.00010    0.00008   -0.00132
C4    1    0.407279    0.279163    0.520391    11.00000    0.02283    0.01748 =
         0.02028    0.00448   -0.00596   -0.00376
C5    1    0.457641    0.224488    0.467231    11.00000    0.03271    0.02175 =
         0.02604   -0.00044   -0.00196   -0.00394
AFIX  43
H5    2    0.516375    0.255652    0.437908    11.00000   -1.20000
AFIX   0
C6    1    0.422760    0.124879    0.456732    11.00000    0.05061    0.02345 =
         0.04033   -0.00619   -0.00748   -0.00338
AFIX  43
H6    2    0.457469    0.088030    0.420355    11.00000   -1.20000
AFIX   0
C7    1    0.337245    0.079381    0.499420    11.00000    0.05428    0.01998 =
         0.05053    0.00305   -0.01591   -0.01366
AFIX  43
H7    2    0.313964    0.010966    0.492565    11.00000   -1.20000
AFIX   0
C8    1    0.285697    0.132931    0.551858    11.00000    0.03635    0.03409 =
         0.03905    0.01377   -0.01111   -0.01968
AFIX  43
H8    2    0.226684    0.101343    0.580820    11.00000   -1.20000
AFIX   0
C9    1    0.319588    0.232776    0.562552    11.00000    0.02553    0.02913 =
         0.02488    0.00588   -0.00468   -0.00905
AFIX  43
H9    2    0.283209    0.269550    0.598499    11.00000   -1.20000
AFIX   0
C10   1    0.455164    0.377867    0.656388    11.00000    0.02257    0.01864 =
         0.01452    0.00337   -0.00135   -0.00392
C11   1    0.535086    0.297572    0.671239    11.00000    0.02177    0.02060 =
         0.02134    0.00002   -0.00372   -0.00352
C12   1    0.523283    0.247393    0.732205    11.00000    0.03432    0.02144 =
         0.02669    0.00624   -0.00887   -0.00107
AFIX  43
H12   2    0.576066    0.191683    0.742601    11.00000   -1.20000
AFIX   0
C13   1    0.433417    0.280148    0.777249    11.00000    0.04297    0.02820 =
         0.01899    0.00982   -0.00332   -0.00882
AFIX  43
H13   2    0.426279    0.246702    0.819134    11.00000   -1.20000
AFIX   0
C14   1    0.353308    0.360047    0.763525    11.00000    0.03389    0.03092 =
         0.01866    0.00293    0.00515   -0.00549
AFIX  43
H14   2    0.292663    0.381235    0.795546    11.00000   -1.20000
AFIX   0
C15   1    0.363252    0.408874    0.701832    11.00000    0.02496    0.02074 =
         0.01978    0.00271    0.00066   -0.00159
C16   1    0.180978    0.510078    0.721207    11.00000    0.03698    0.03514 =
         0.04373    0.00029    0.01575    0.00866
AFIX 137
H16A  2    0.133036    0.564312    0.699708    11.00000   -1.50000
H16B  2    0.210529    0.532807    0.765166    11.00000   -1.50000
H16C  2    0.126828    0.450788    0.726736    11.00000   -1.50000
AFIX   0
C17   1    0.666230    0.173634    0.620324    11.00000    0.03683    0.02895 =
         0.05919   -0.00230    0.00641    0.00991
AFIX 137
H17A  2    0.715728    0.164008    0.579410    11.00000   -1.50000
H17B  2    0.594604    0.126989    0.620300    11.00000   -1.50000
H17C  2    0.719370    0.160331    0.659456    11.00000   -1.50000
AFIX   0
HKLF 4


REM  cu_221206b_0m_a.res in Pbca
REM wR2 = 0.100844, GooF = S = 1.18133, Restrained GooF = 1.18133 for all data
REM R1 = 0.037691 for 2458 Fo > 4sig(Fo) and 0.038870 for all 2572 data
REM 192 parameters refined using 0 restraints

END

WGHT      0.0407      1.2650

REM No hydrogen bonds found for HTAB generation

REM Highest difference peak  0.196,  deepest hole -0.265,  1-sigma level  0.048
Q1    1   0.4738  0.4566  0.4515  11.00000  0.05    0.20
Q2    1   0.4577  0.4000  0.6266  11.00000  0.05    0.16
Q3    1   0.3986  0.2659  0.4833  11.00000  0.05    0.15
Q4    1   0.4325  0.4251  0.4997  11.00000  0.05    0.15
Q5    1   0.3933  0.3746  0.6704  11.00000  0.05    0.14
Q6    1   0.3660  0.2587  0.5391  11.00000  0.05    0.14
Q7    1   0.5047  0.4058  0.4981  11.00000  0.05    0.14
Q8    1   0.4624  0.2397  0.5105  11.00000  0.05    0.14
Q9    1   0.2731  0.1265  0.5117  11.00000  0.05    0.14
Q10   1   0.5187  0.3593  0.6717  11.00000  0.05    0.14
Q11   1   0.6825  0.1707  0.5565  11.00000  0.05    0.13
Q12   1   0.6784  0.1674  0.7675  11.00000  0.05    0.12
Q13   1   0.1186  0.5374  0.6784  11.00000  0.05    0.12
Q14   1   0.4113  0.1023  0.4947  11.00000  0.05    0.12
Q15   1   0.4985  0.2532  0.6917  11.00000  0.05    0.12
Q16   1   0.2713  0.4830  0.6293  11.00000  0.05    0.12
Q17   1   0.2422  0.0208  0.5031  11.00000  0.05    0.12
Q18   1   0.5000  0.5000  0.5000  10.50000  0.05    0.12
Q19   1   0.4381  0.4131  0.6876  11.00000  0.05    0.12
Q20   1   0.7502  0.1573  0.6288  11.00000  0.05    0.11
;
_shelx_res_checksum              49522

_shelx_hkl_file                  
;
  -1   0   0    3.90    0.30
  -1   0   0    3.80    0.20
  -2   0   0 9999.00  411.86
  -3   0   0    0.50    0.50
  -4   0   0  924.81   40.30
  -4   0   0  967.40   40.30
  -5   0   0    1.00    0.80
  -7   0   0    0.30    0.50
   7   0   0    2.60    1.40
  -7   0   0    0.20    0.70
  -8   0   0  378.86   16.10
   8   0   0  360.76   15.80
  -8   0   0  387.56   16.30
  -9   0   0    0.20    0.70
   9   0   0    0.20    0.30
  -9   0   0    1.00    0.80
 -10   0   0  264.17   14.60
  10   0   0  230.88   10.30
  11   0   0    0.20    0.40
 -11   0   0    0.30    0.70
 -11   0   0   -0.40    0.50
 -12   0   0  335.17   14.50
 -12   0   0  345.47   14.50
   0  -1   0    3.20    0.40
   0  -1   0    2.30    0.50
   0  -1   0    2.60    0.30
  -1  -1   0    2.90    0.30
  -1   1   0    3.40    0.50
  -1  -1   0    3.40    0.50
   1  -1   0    4.10    0.30
  -1  -1   0    3.40    0.40
  -1  -1   0    3.50    0.30
   1  -1   0    3.50    0.40
  -1   1   0    2.60    0.40
  -2  -1   0 5982.40  253.77
  -2  -1   0 6215.98  254.77
  -2   1   0 6236.28  255.27
  -3   1   0    1.00    0.50
  -3  -1   0    3.00    0.60
  -3   1   0    1.40    0.30
  -3   1   0    1.90    0.70
  -4   1   0  919.21   38.00
   5  -1   0    1.00    0.30
  -5   1   0    2.70    1.30
  -7  -1   0    8.20    1.00
   7  -1   0   11.50    0.80
   7   1   0    7.50    2.00
  -7   1   0   14.60    1.50
   8   1   0    9.70    0.90
  -8  -1   0    8.00    1.20
  -8   1   0   10.30    1.00
  -8   1   0    5.90    1.00
  -8   1   0    9.60    1.30
  -9   1   0    1.40    0.70
   9   1   0    0.00    0.30
  -9  -1   0    0.50    0.70
   9  -1   0    0.00    0.30
  -9   1   0    1.10    0.70
  -9  -1   0    0.20    0.70
  10   1   0  117.49    5.20
 -10  -1   0  114.99   11.20
 -10  -1   0  134.69    6.40
 -10   1   0   88.59    9.30
 -10   1   0   97.29    6.30
  10  -1   0  114.19    5.20
  11  -1   0    0.50    0.40
 -11   1   0    0.10    0.70
 -11  -1   0   -0.30    0.60
 -11   1   0    0.60    0.70
 -11  -1   0    1.10    0.60
  11   1   0    0.50    0.50
 -12  -1   0   60.19    3.30
 -12   1   0   71.09    3.20
 -12   1   0   63.89    3.30
   0  -2   0  603.14   25.40
  -1  -2   0    0.60    0.40
   1  -2   0    0.50    0.20
  -1  -2   0    0.70    0.60
  -1  -2   0    0.10    0.30
   1  -2   0    0.60    1.40
  -2  -2   0 1098.39   43.50
  -2   2   0  995.70   43.60
  -3   2   0    1.10    0.30
  -3  -2   0    0.20    0.30
  -3   2   0    0.20    0.70
  -3   2   0    0.50    0.90
  -4   2   0 1912.51   79.19
   5  -2   0    0.50    0.30
  -5   2   0   -0.30    0.60
  -5   2   0    0.40    0.20
  -6  -2   0  589.04   25.00
   6   2   0  588.14   24.10
   6  -2   0  561.44   24.00
  -7   2   0  116.69    5.10
  -7  -2   0   99.39    5.10
  -7   2   0  106.59    5.30
  -8   2   0   15.80    1.60
   8   2   0   10.00    1.60
  -8  -2   0   12.50    1.40
   8  -2   0   11.00    0.90
  -8   2   0    9.80    1.50
  -8  -2   0    8.60    1.10
  -8  -2   0    7.90    1.10
   9  -2   0    0.20    0.40
  -9   2   0    1.90    0.80
  -9  -2   0   -1.00    0.40
   9   2   0    0.90    0.60
  -9  -2   0    0.70    0.80
  10  -2   0   12.00    1.10
 -10  -2   0   14.30    1.40
  10   2   0   12.40    1.10
 -10   2   0   10.50    1.40
 -10  -2   0   17.20    1.60
  11  -2   0    0.40    0.40
  11   2   0   -0.30    0.40
 -11   2   0    0.90    0.70
 -11  -2   0    1.30    0.60
 -11  -2   0    0.30    0.70
 -11   2   0    0.00    0.60
 -12  -2   0    1.40    2.10
 -12   2   0    1.80    0.60
 -12   2   0    0.40    0.50
 -12  -2   0    1.20    0.60
   1  -3   0    4.40    0.80
  -1  -3   0    1.20    0.50
   1  -3   0    2.30    0.50
   1  -3   0    5.30    3.30
  -1  -3   0    1.90    0.60
  -1  -3   0    1.90    1.00
  -2  -3   0 7149.68  310.77
  -2   3   0 7629.54  310.67
  -3  -3   0    1.30    0.80
   3  -3   0    0.70    0.20
  -3   3   0    1.80    0.50
  -3  -3   0    1.30    0.40
  -4   3   0  917.01   37.60
   4   3   0  872.91   37.00
  -6   3   0  975.30   39.50
  -6   3   0  933.01   39.40
  -6   3   0  918.71   39.20
   7   3   0    0.90    0.50
  -7  -3   0    0.40    0.70
  -7  -3   0    0.20    1.00
  -7  -3   0    0.90    0.60
   7  -3   0    0.10    0.30
  -7   3   0    0.00    0.50
  -7   3   0    0.60    0.70
  -7   3   0    0.80    0.50
  -8  -3   0 1499.95   61.99
  -8  -3   0 1487.45   61.99
   9   3   0    0.00    0.50
  -9  -3   0   -0.20    0.60
  -9   3   0    3.60    0.90
   9  -3   0    0.80    0.40
  -9  -3   0    2.30    0.70
  -9   3   0    1.80    0.70
  11  -3   0    0.60    0.40
 -11   3   0    0.40    0.60
 -11   3   0    0.50    0.60
  11   3   0    0.80    0.40
 -11  -3   0   -0.60    0.60
 -11  -3   0    0.00    0.70
 -12   3   0    0.40    0.50
 -12  -3   0    1.90    0.60
 -12   3   0    0.60    0.50
   0  -4   0 1213.98   51.09
  -1  -4   0    0.70    1.00
   1  -4   0    0.40    0.30
   1   4   0    1.00    0.40
   1  -4   0    0.10    1.90
  -1  -4   0    0.70    0.50
   1  -4   0    0.40    0.40
  -1  -4   0    0.40    0.50
   1  -4   0    2.30    0.80
  -2  -4   0   20.90    2.20
   2  -4   0   23.10    1.50
   2   4   0   21.20    1.30
   2  -4   0   29.20    3.40
  -2  -4   0   21.10    1.60
   2  -4   0   23.30    1.20
  -3   4   0    5.10    4.50
   3   4   0    2.10    0.50
  -3  -4   0    2.50    0.50
  -3  -4   0    0.90    1.00
   4   4   0  269.17   12.00
   4  -4   0  266.17   11.90
  -4   4   0  307.77   13.20
  -4   4   0  301.47   12.50
  -4  -4   0  270.27   12.20
  -6   4   0  116.19    6.60
   6  -4   0  131.09    5.70
   6   4   0  137.19    5.90
  -6  -4   0  124.99    5.80
  -6   4   0  127.29    5.90
  -6  -4   0  127.59    5.90
  -6   4   0  134.39    6.10
  -6   4   0  108.79    7.80
  -6   4   0  126.49    6.10
  -7   4   0  129.19    6.20
  -8  -4   0   42.00    2.50
  -8   4   0   42.90    2.60
  -8   4   0   44.00    2.50
  -8   4   0   42.60    2.70
   8   4   0   41.60    2.50
  -8  -4   0   39.60    2.90
  -8   4   0   39.30    2.30
   8  -4   0   42.20    2.30
  10   4   0  592.54   25.00
 -10   4   0  576.44   25.10
 -10   4   0  600.04   25.20
 -10  -4   0  622.84   25.10
  10  -4   0  569.44   24.90
 -11  -4   0    0.70    0.70
  11   4   0    1.00    1.00
 -11   4   0    0.60    0.70
  11  -4   0    0.70    0.40
 -12   4   0   25.40    1.60
 -12  -4   0   26.40    1.60
 -12   4   0   23.10    1.60
   0  -5   0    1.60    1.60
   0  -5   0    0.30    0.50
   0  -5   0    0.30    0.30
   0  -5   0    0.40    0.60
   0   5   0    0.30    0.40
  -1  -5   0    0.30    0.50
   1  -5   0    1.20    0.30
   1  -5   0    0.40    0.60
   1  -5   0   -1.20    2.00
  -1  -5   0    1.30    1.40
   1  -5   0    0.30    0.40
  -1   5   0    3.50    0.60
  -1  -5   0    2.20    0.80
   1   5   0    0.20    0.40
  -2  -5   0  569.64   26.00
   2  -5   0  630.44   25.40
  -3   5   0    0.70    0.70
   3   5   0   -0.10    0.40
  -3  -5   0    1.40    0.50
   3  -5   0    0.80    1.60
   3  -5   0    0.30    0.30
  -4   5   0   13.80    4.00
  -4  -5   0   10.20    1.10
  -4  -5   0   11.00    1.70
   4  -5   0    8.50    0.80
  -4   5   0    6.80    1.20
  -4  -5   0   13.90    1.30
   4   5   0   11.40    1.10
  -5   5   0   -0.20    2.90
  -5   5   0    2.30    2.90
  -5   5   0   -0.90    1.40
   5  -5   0    0.30    0.40
  -5   5   0    0.20    0.50
  -6   5   0  755.72   36.20
  -6   5   0  864.31   35.40
  -6   5   0  834.32   35.30
   6   5   0  891.81   35.40
  -6  -5   0  864.41   35.30
   7   5   0    0.80    0.70
  -7  -5   0   -0.20    0.50
   7  -5   0    0.30    0.40
  -7   5   0   -1.00    2.50
  -7   5   0    0.60    0.60
  -7   5   0    0.00    0.30
  -7   5   0   -0.30    0.50
  -7   5   0   -0.40    0.60
  -7   5   0    1.10    0.70
  -7  -5   0    0.30    0.60
   8  -5   0  212.78    9.50
  -8   5   0  223.68    9.70
   8   5   0  191.58    9.60
  -8   5   0  229.48    9.60
 -10   5   0   23.10    1.90
  10   5   0   22.60    1.70
 -10  -5   0   25.30    1.60
  10  -5   0   21.90    1.60
 -10  -5   0   23.70    1.90
 -10   5   0   27.70    1.90
 -11  -5   0   -0.40    0.90
  11   5   0    0.10    0.40
 -11   5   0    0.20    0.60
  11  -5   0    0.20    0.40
 -12   5   0   86.69    4.20
 -12   5   0   85.59    4.10
 -12  -5   0   98.79    4.20
   0  -6   0 4212.98  174.98
   1  -6   0    0.20    2.60
  -1  -6   0   -0.80    1.80
  -1  -6   0    0.90    0.90
  -1   6   0    0.80    0.50
   1   6   0    0.30    0.50
   1  -6   0    1.00    0.80
  -2  -6   0 5316.07  241.18
   2  -6   0 6228.28  239.58
  -3  -6   0    0.50    0.40
   3  -6   0   -0.60    0.90
   3  -6   0    1.50    0.50
  -4  -6   0   15.80    2.30
  -4  -6   0   17.10    1.40
   4   6   0   16.80    1.40
   4  -6   0   15.20    1.20
  -4  -6   0   17.20    1.60
  -5  -6   0   14.30    1.30
   6  -6   0    2.30    0.60
  -6   6   0    0.70    0.60
  -6   6   0    2.20    0.80
  -6   6   0    1.70    0.70
  -6   6   0    0.20    1.00
  -7  -6   0    0.80    0.60
  -7   6   0    1.70    0.80
   7   6   0    1.50    0.70
  -7  -6   0    0.20    0.60
  -7   6   0    0.20    0.30
  -7   6   0   -0.30    4.10
   8   6   0    0.70    0.70
  -8   6   0    2.80    0.80
  -8  -6   0    0.20    0.70
  -8   6   0    1.30    0.90
  -8  -6   0    0.30    0.70
   8  -6   0   -0.10    0.50
  -8   6   0    0.50    0.80
  -8   6   0    1.40    0.70
   9  -6   0    6.30    0.90
  -9   6   0    9.40    1.20
 -10   6   0  152.38    7.00
 -10   6   0  154.08    7.00
  10  -6   0  160.28   12.00
 -10  -6   0  144.79    6.80
  10   6   0  147.09    6.90
 -10  -6   0  156.78    6.90
 -11   6   0    0.60    0.50
 -11   6   0    0.30    0.60
  11  -6   0    0.40    0.50
 -11  -6   0    0.20    0.60
   0  -7   0    0.50    1.50
   0  -7   0   -0.10    0.40
   0  -7   0   -4.70    2.80
   1  -7   0   -0.50    3.30
  -1   7   0    1.40    0.50
  -1  -7   0    0.00    0.40
   1  -7   0   -0.20    0.80
   1   7   0    0.60    0.60
  -1  -7   0    0.70    0.90
   1  -7   0    0.10    0.40
  -1  -7   0    1.40    3.50
  -2  -7   0 1336.47   61.19
   2  -7   0 1544.95   61.09
  -3  -7   0   13.80    2.50
  -3  -7   0   11.80    1.60
  -4  -7   0   84.09    5.50
  -4   7   0  115.79    7.60
   4  -7   0   95.69    4.40
  -4  -7   0   87.49    5.70
  -4  -7   0   71.49    6.30
   4   7   0   92.49    4.70
  -4  -7   0  102.49    6.30
  -5  -7   0    3.90    3.60
  -5   7   0    1.00    0.70
   5  -7   0    3.30    0.70
  -6   7   0   76.99   12.80
   6  -7   0   83.59    4.00
  -6  -7   0   77.09    4.00
  -6   7   0   74.59    4.00
  -6   7   0   73.79    4.20
   6   7   0   82.69    4.30
  -7  -7   0   -0.10    0.60
   7  -7   0    0.90    0.60
  -7   7   0    0.30    0.60
  -7   7   0   -1.60    4.00
  -7   7   0    0.80    0.80
  -7   7   0    1.60    0.80
  -7  -7   0   -0.10    0.60
   7   7   0    0.40    0.80
  -7   7   0    0.80    0.70
  -7   7   0   -0.10    2.10
  -8   7   0   94.09    4.60
  -8   7   0   91.19    4.60
  -8   7   0   92.59    4.80
  -8  -7   0   88.59    4.60
   8   7   0   94.09    4.90
  -8   7   0   93.69    4.70
  -8  -7   0   96.39    4.60
   8  -7   0   92.49    4.60
   9  -7   0   13.00    1.30
  -9   7   0   18.60    1.70
  10   7   0  257.97   11.70
 -10  -7   0  271.67   11.50
 -10   7   0  264.97   11.60
 -10   7   0  267.67   11.70
  10  -7   0  268.07   11.70
 -10  -7   0  274.77   11.60
 -11   7   0   -0.10    0.40
 -11   7   0   -0.30    0.40
 -11  -7   0   -0.30    0.50
   0  -8   0 1299.67   55.19
   0  -8   0 1243.78   53.99
  -1  -8   0    1.30    2.70
   1  -8   0    0.20    0.40
   1  -8   0    1.00    1.10
  -1   8   0   -0.10    0.60
   1  -8   0   -1.20    3.90
  -1   8   0    0.70    0.50
  -1  -8   0    0.80    0.90
   1   8   0    1.30    0.60
  -1   8   0    0.90    1.20
   2  -8   0  262.37   12.80
  -2  -8   0  253.37   13.30
   2  -8   0  264.97   11.40
  -2   8   0  280.57   11.90
   2   8   0  270.27   11.70
  -2   8   0  246.68   11.30
  -2  -8   0  238.88   11.30
   2  -8   0  276.57   16.00
  -2  -8   0  257.57   12.40
  -3   8   0    0.40    0.60
  -3   8   0    0.20    0.70
  -3  -8   0    0.00    0.60
   3   8   0    0.90    0.70
  -3   8   0    0.40    0.70
   3  -8   0    0.50    0.50
  -3  -8   0    0.70    0.60
  -3  -8   0   -0.30    2.00
  -3   8   0    0.30    4.80
  -3  -8   0    0.00    3.60
  -4  -8   0    7.30    1.10
   5  -8   0    1.20    1.30
  -5   8   0   -0.10    0.60
  -5   8   0    0.50    0.80
  -5   8   0    0.10    0.70
  -5   8   0   -0.30    0.50
  -5   8   0    1.50    0.70
  -6  -8   0   80.09    4.20
  -6   8   0   78.59    4.10
  -6   8   0   83.69    4.30
   6  -8   0   83.19    4.20
  -6   8   0   83.79    4.20
   6   8   0   80.29    4.50
  -6   8   0   80.59    4.40
  -7  -8   0    0.30    0.70
  -7   8   0    0.30    0.70
  -7  -8   0    0.70    0.60
   7   8   0    0.40    1.00
   7  -8   0    0.30    0.90
  -7   8   0    1.10    0.80
   8   8   0  141.79    6.90
  -8  -8   0  144.99    6.60
   8  -8   0  143.39    6.70
  -8   8   0  139.09    6.60
  -8   8   0  139.89    6.70
  -8   8   0  142.49    6.60
  -8  -8   0  140.39    6.60
  -8   8   0  138.39    6.60
  -9  -8   0    0.40    0.70
   9  -8   0    2.60    0.70
   9   8   0    0.10    0.90
  -9   8   0    3.50    0.70
  -9  -8   0    1.30    0.70
  10   8   0   31.70    2.10
 -10   8   0   34.90    2.10
  10  -8   0   34.70    2.10
 -10  -8   0   34.30    1.90
 -10  -8   0   36.90    2.10
 -10   8   0   34.30    2.00
 -11  -8   0   -0.40    0.50
 -11   8   0    0.00    0.40
   0  -9   0   -3.00    3.70
   0   9   0    0.50    0.60
   0  -9   0    0.10    0.50
   0   9   0    0.70    1.00
   0  -9   0    0.20    0.50
   0  -9   0    1.90    1.10
   1   9   0    0.40    1.00
  -1   9   0   -0.50    0.60
  -1  -9   0   -3.00    3.40
  -1  -9   0    0.60    0.90
  -1  -9   0   -0.20    0.50
   1   9   0    0.10    0.60
   1  -9   0    0.50    0.50
   1  -9   0   -0.40    1.00
   1  -9   0   -0.60    4.80
  -1   9   0    0.50    0.80
  -1   9   0    0.20    0.50
   1   9   0    0.60    0.70
  -2  -9   0   40.10    3.40
   2   9   0   41.00    2.80
  -2   9   0   43.70    2.50
   2   9   0   35.40    5.20
  -2   9   0   51.39    2.60
   2   9   0   36.20    3.20
   2  -9   0   49.10    3.90
  -2  -9   0   44.50    5.40
  -2  -9   0   41.80    2.60
   2  -9   0   47.80    2.60
  -2   9   0   53.29    3.00
   2  -9   0   37.30   14.00
   4   9   0  308.37   13.50
  -4   9   0  295.67   17.80
   4   9   0  310.17   13.20
  -4  -9   0  287.87   14.50
  -4  -9   0  284.47   13.60
  -4   9   0  271.77   12.90
  -4  -9   0  305.57   16.00
  -4   9   0  263.97   13.00
  -6  -9   0  296.47   13.10
   6  -9   0  301.07   13.20
  -6   9   0  285.27   13.10
  -6   9   0  292.97   13.20
  -6   9   0  285.57   13.00
   6   9   0  322.57   13.70
  -6   9   0  309.97   13.40
   6   9   0  304.37   13.60
  -7   9   0    0.30    1.20
  -7  -9   0   -0.80    1.30
   7  -9   0    1.00    0.60
  -7   9   0    1.40    1.90
  -7   9   0   -0.10    0.60
  -7   9   0    0.90    2.80
  -7  -9   0    0.80    1.30
   7   9   0    1.70    0.80
   8  -9   0   84.19    4.40
   8   9   0   81.99    4.50
  -8   9   0   85.89    4.30
  -8   9   0   85.69    4.10
  -8  -9   0   82.09    4.20
  -8   9   0   86.09    4.20
  -8  -9   0   87.39    4.20
  -8   9   0   81.19    4.20
   9  -9   0    0.30    0.50
  -9  -9   0    0.80    0.60
  -9   9   0    1.30    0.50
  -9   9   0    3.40    0.80
  -9   9   0    1.10    0.60
   9   9   0    0.20    0.60
  -9  -9   0   -0.40    0.70
 -10   9   0    0.50    0.40
 -10  -9   0    1.80    0.50
 -10   9   0    1.00    0.50
  10  -9   0    0.90    0.50
 -10  -9   0    2.40    0.50
   0 -10   0   40.70    6.80
   0 -10   0   62.19    4.70
  -1  10   0   -0.30    0.90
   1 -10   0   -0.80    7.00
  -1 -10   0    0.50    0.60
   1 -10   0   -0.30    1.30
  -1  10   0    0.40    0.70
   1 -10   0    0.90    1.40
  -1  10   0    0.60    0.60
  -2 -10   0   32.70    3.10
   2 -10   0   29.30    2.10
   2  10   0   29.40    2.10
  -2  10   0   28.30    3.30
  -2 -10   0   24.70    2.70
  -2  10   0   26.50    5.20
  -2 -10   0   34.30    5.40
  -2  10   0   28.70    1.90
   2  10   0   33.10    2.50
  -2 -10   0   35.20    5.60
   3  10   0   11.00    1.70
  -3 -10   0   12.40    2.10
   3  10   0   13.60    1.60
  -3 -10   0    7.10    3.70
  -3 -10   0    7.60    1.20
  -4  10   0   83.29    4.00
   4 -10   0   69.09    4.00
   4  10   0   69.59    4.30
  -4  10   0   69.19    3.90
  -4  10   0   83.19    4.30
  -4 -10   0   72.29    4.00
   4  10   0   71.99    4.70
  -4  10   0   84.59    4.40
   5 -10   0    0.10    0.60
  -5  10   0    0.40    0.70
   5  10   0   -0.40    0.90
  -5  10   0    0.30    0.60
  -5  10   0   -0.50    0.70
  -5  10   0    0.30    0.70
  -5 -10   0   -0.10    0.70
   5  10   0    0.30    0.90
  -6  10   0   38.70    2.30
  -6 -10   0   49.99    4.70
   6 -10   0   37.20    2.50
  -7 -10   0    1.50    0.80
   7 -10   0    0.50    0.60
   7  10   0    0.60    0.70
  -7  10   0    0.50    0.70
  -7  10   0    1.20    0.70
  -7  10   0    0.10    0.70
  -7  10   0    0.90    0.60
  -7 -10   0   -0.20    0.50
  -8  10   0  130.39    6.00
   8 -10   0  129.79    6.30
  -8  10   0  125.79    6.00
  -8  10   0  131.09    5.90
  -8 -10   0  138.99    6.00
   8  10   0  125.69    6.30
  -8  10   0  132.09    6.10
  -8 -10   0  130.99    6.10
  -9 -10   0    0.70    0.50
   9 -10   0   -0.20    0.40
  -9  10   0    0.10    0.40
   9  10   0    0.30    0.50
  -9  10   0    0.00    0.40
  -9  10   0   -0.30    0.40
  -9 -10   0    0.00    0.50
   0 -11   0   -0.40    1.20
   0  11   0    0.30    0.50
   0  11   0   -0.50    1.00
   0  11   0    0.20    0.70
   0 -11   0   -0.90    6.90
  -1  11   0    0.00    0.80
   1 -11   0   -2.10   10.00
  -1 -11   0    1.00    0.70
  -1 -11   0    9.10    5.30
  -1 -11   0    2.60    1.30
   1 -11   0   -0.10    0.60
  -1  11   0    0.60    1.10
   1  11   0    1.90    1.10
   1  11   0    1.30    0.80
   1 -11   0   -0.70    1.60
   1  11   0    1.40    0.70
   2 -11   0   77.79    4.20
  -2 -11   0   76.39    6.30
  -2  11   0   92.09    4.80
  -2 -11   0   61.99    8.40
   2  11   0   74.49    4.80
   2  11   0   72.89    4.50
  -2 -11   0   82.29    4.20
  -2  11   0   86.79    4.00
  -3 -11   0    0.70    1.10
  -3 -11   0    2.40    4.00
  -3  11   0   -0.40    0.70
   3  11   0    2.00    1.00
  -3  11   0    0.30    0.80
  -3 -11   0    1.30    0.90
  -3  11   0    0.60    0.60
   3 -11   0   -0.30    0.60
   3  11   0    1.20    1.10
  -5 -11   0    0.80    0.70
   5 -11   0    0.10    0.70
   5  11   0    1.90    0.80
  -5  11   0    0.10    0.80
  -5  11   0    0.30    0.60
  -5  11   0    0.60    0.80
  -5  11   0    0.20    0.60
   6 -11   0  107.79    5.50
   6  11   0  108.89    5.80
  -6  11   0  126.29    5.70
   6  11   0  113.09    5.80
  -6  11   0  120.89    5.40
  -6 -11   0  102.49    5.40
  -6  11   0  105.69    5.40
  -7 -11   0   -1.00    0.50
  -7  11   0    0.90    0.60
  -7  11   0    0.40    0.60
  -7 -11   0    0.70    0.60
   7 -11   0   -0.50    0.60
  -7  11   0   -0.20    0.50
   8 -11   0   67.89    3.60
  -8  11   0   70.29    3.50
   8  11   0   67.19    3.70
  -8 -11   0   72.99    3.50
  -8  11   0   72.49    3.50
  -8 -11   0   67.69    3.50
  -9  11   0    0.20    0.40
  -9  11   0    0.40    0.40
  -9 -11   0    0.70    0.50
   0  12   0   32.70    3.00
   0  12   0   35.30    2.50
   0 -12   0   38.80    4.10
   0 -12   0   38.90   13.90
  -1 -12   0   52.69    4.50
   1  12   0   38.60    5.00
   2  12   0  316.87   14.30
   2  12   0  291.27   14.40
  -2 -12   0  316.87   15.60
  -2 -12   0  318.27   18.20
  -2  12   0  355.36   14.60
   2  12   0  316.87   14.70
   3  12   0    0.40    0.80
  -3 -12   0    0.30    1.20
   3 -12   0   -0.50    0.60
  -3  12   0    1.50    1.40
  -3  12   0    0.00    1.10
   3  12   0    0.30    1.30
  -4  12   0   32.90    2.40
  -4  12   0   32.30    2.10
   4 -12   0   27.60    2.20
  -4  12   0   34.70    2.50
  -4 -12   0   38.20    2.30
   5 -12   0    0.90    0.70
   5  12   0    1.70    1.10
  -5  12   0    0.00    0.60
   5  12   0    0.00    0.70
  -5  12   0   -0.20    0.60
  -5  12   0    0.00    0.70
  -5 -12   0   -0.20    1.70
   6  12   0  254.47   11.90
   6  12   0  267.57   12.10
  -6 -12   0  278.97   11.70
   6 -12   0  271.17   11.90
  -7 -12   0   -0.60    0.50
   7 -12   0   -0.30    0.50
  -7  12   0    0.70    0.50
   7  12   0    1.30    0.70
  -7 -12   0    0.60    0.60
  -8 -12   0   -0.20    0.40
  -8  12   0    0.50    0.40
   0  13   0    0.20    0.60
   0  13   0    0.70    0.90
   0 -13   0   -3.90   18.90
   1  13   0   15.30    1.50
  -1 -13   0   19.60   12.80
  -2  13   0   50.79    3.10
   2  13   0   47.30    3.60
  -2  13   0   53.19    3.30
   2  13   0   47.10    3.10
  -3  13   0    0.60    0.80
   4 -13   0  142.79    6.90
   4  13   0  147.19    7.20
   4  13   0  145.39    7.10
   5  13   0    0.60    0.70
  -5  13   0    0.00    0.60
   5 -13   0   -0.20    0.90
  -5  13   0    0.10    0.60
  -6 -13   0   14.00    1.20
  -6  13   0   17.20    1.40
   6  13   0   12.90    1.70
  -7 -13   0    0.20    0.40
  -7  13   0    0.40    0.40
   0  14   0  280.97   12.90
   0  14   0  259.17   12.20
   1  14   0    0.70    0.90
  -1  14   0   -0.80    0.70
   1  14   0    0.10    0.50
  -1  14   0   -0.60    0.50
   3  14   0    1.10    1.00
  -3  14   0    0.70    0.60
  -3  14   0   -0.10    1.40
  -4  14   0  161.88    7.10
  -4  14   0  158.38    7.00
   4  14   0  141.49    7.20
   5  14   0    0.60    0.60
  -5  14   0    0.20    0.50
  -5  14   0   -0.20    0.40
  -6  14   0   49.00    2.40
  -6 -14   0   42.70    2.30
   0  15   0    0.60    0.70
   0  15   0    0.40    0.50
   1  15   0    0.00    0.70
  -1  15   0   -0.50    0.70
  -1  15   0   -0.10    0.40
  -2  15   0  159.48    6.90
   2  15   0  149.99    7.20
  -2  15   0  155.88    7.10
   3  15   0    2.50    0.80
  -3  15   0    0.40    0.60
  -3  15   0   -0.10    0.40
  -4  15   0   48.40    2.40
  -4  15   0   49.10    2.30
   4  15   0   40.70    2.50
   0  16   0   14.20    1.30
   0   0   1    0.40    0.20
   0   0   1    0.60    0.10
   0   0   1    0.60    0.10
  -1   0   1    1.20    0.10
  -1   0   1    1.60    0.20
  -1   0  -1    1.00    0.20
  -1   0   1    0.70    0.20
  -1   0   1    1.10    0.10
  -1   0  -1    0.70    0.20
  -1   0   1    1.40    0.20
   1   0   1    1.50    0.20
  -2   0  -1    1.30    0.30
  -2   0  -1    0.90    1.30
  -3   0  -1    1.10    0.60
  -3   0   1    1.00    0.50
  -3   0  -1    0.90    0.60
  -3   0  -1    0.40    0.20
  -4   0  -1    0.60    0.70
  -4   0   1    2.30    0.70
  -5   0   1    0.10    0.70
  -5   0  -1    1.40    0.80
  -6   0   1  422.96   18.80
  -7   0   1    1.30    1.10
  -7   0   1    0.80    1.00
   7   0   1    2.90    0.50
   8   0   1    1.20    0.70
  -8   0  -1    1.20    0.70
   9   0   1    0.80    0.40
  -9   0   1   -0.60    0.70
   9   0  -1    0.80    0.40
  -9   0  -1   -0.30    0.70
  -9   0   1   -0.10    0.60
  10   0  -1    0.00    0.40
 -10   0  -1    0.90    2.00
  10   0   1    0.20    0.40
 -10   0   1   11.60    3.80
 -10   0  -1   -0.10    1.70
  11   0   1    1.00    0.40
 -11   0  -1    0.80    0.70
 -11   0   1   -0.50    0.60
 -11   0   1    0.80    0.60
 -11   0  -1    0.60    0.60
 -12   0  -1   -0.30    0.50
 -12   0   1    1.30    0.60
 -12   0   1   -0.20    0.50
 -12   0  -1    0.30    0.50
   0  -1  -1    2.50    0.30
   0  -1  -1    3.50    0.60
   0   1   1    2.80    0.30
   0  -1   1    2.50    0.50
   0  -1  -1    3.00    0.30
   0  -1   1    2.80    0.30
  -1   1   1 4746.92  195.38
  -2   1   1  817.92   35.00
  -2  -1   1  885.71   34.90
  -2   1  -1  827.52   35.00
  -3  -1  -1 6813.22  286.87
  -3   1   1 6904.11  285.37
  -3  -1  -1 6933.01  285.67
  -3   1  -1 6922.91  287.07
  -4   1   1   35.30    2.30
  -4  -1  -1   30.10    2.00
  -4   1  -1   30.80    1.90
  -4   1  -1   34.40    1.70
  -4  -1   1   38.90    2.20
  -5  -1  -1  388.16   17.10
   5  -1   1  392.96   16.40
  -5   1   1  398.76   17.50
  -5  -1   1  405.76   17.30
   5  -1  -1  400.86   16.60
  -5   1  -1  384.96   16.70
  -6  -1   1  644.74   27.80
  -7  -1  -1   38.50    2.20
  -7   1   1   34.00    2.10
   7  -1   1   37.80    1.80
  -7   1   1   34.90    2.30
  -7  -1   1   33.80    2.20
  -7   1  -1   38.70    2.20
  -7  -1   1   34.30    2.10
   7  -1  -1   34.90    1.80
  -8   1   1   25.20    1.90
   8   1  -1   20.60    1.40
  -8  -1  -1   23.30    1.80
  -8   1   1   24.10    1.60
  -8   1   1   21.80    1.70
  -8  -1  -1   28.50    1.90
   8  -1   1   24.70    1.70
  -8   1  -1   28.90    2.00
  -8   1  -1   25.60    1.70
  -8  -1   1   22.60    1.70
  -8  -1   1   22.40    1.80
  -8  -1   1   22.20    1.70
   8  -1  -1   22.60    1.30
  -8   1  -1   23.10    1.80
   8   1   1   22.90    3.20
   9   1  -1   17.30    1.20
  -9  -1  -1   18.20    1.70
  -9   1   1   19.20    1.70
  -9   1   1   19.40    1.80
  -9  -1  -1   21.30    1.80
   9  -1   1   19.00    1.30
   9  -1  -1   17.90    1.20
  -9   1  -1   19.30    1.80
  -9   1  -1   17.40    1.70
  -9  -1   1   17.90    1.60
   9   1   1   19.90    1.30
  -9  -1   1   18.90    1.60
  10  -1   1   23.20    1.50
 -10   1   1   26.50    3.60
  10   1  -1   24.30    1.40
 -10  -1  -1   25.60    2.10
 -10  -1  -1   17.10    3.10
 -10   1   1   24.50    3.60
 -10   1  -1   20.00    3.50
 -10  -1   1   32.90    4.20
  10  -1  -1   23.30    1.40
  10   1   1   22.80    1.50
 -10   1  -1   21.80    3.90
 -11  -1  -1  110.19    5.10
 -11   1   1  100.19    4.90
  11  -1   1   96.09    4.70
 -11   1   1  106.59    5.00
 -11  -1  -1  109.69    4.90
 -11   1  -1   99.29    5.00
 -11  -1   1  106.29    4.90
 -11   1  -1   98.49    4.90
 -11  -1   1  101.69    4.90
  11   1   1   96.29    4.60
 -12   1   1  114.09    5.50
 -12   1   1  133.69    5.50
 -12  -1  -1  120.09    5.60
 -12  -1  -1  115.19    5.40
 -12  -1   1  132.59    5.40
 -12   1  -1  117.89    5.50
 -12   1  -1  115.59    5.60
 -12  -1   1  120.79    5.50
   0  -2  -1 2953.40  120.59
   0  -2   1 2887.61  120.49
  -1   2   1  263.47   11.10
  -1  -2  -1  237.38   11.00
   1  -2   1  285.67   11.00
   1  -2   1  285.87   11.30
  -1  -2  -1  229.88   10.80
   1  -2  -1  277.57   10.80
  -1  -2   1  234.28   11.00
  -1  -2   1  223.98   12.20
  -2  -2  -1  648.24   26.70
  -2   2   1  634.64   26.80
  -2  -2   1  662.63   26.70
  -2   2  -1  597.84   26.60
  -3   2   1 1061.29   45.00
  -3   2  -1 1072.59   45.10
  -3  -2   1 1115.49   44.90
  -4   2   1  368.96   15.70
  -4   2   1  380.06   16.30
  -4  -2  -1  374.76   15.80
   4  -2   1  353.46   15.40
   4  -2  -1  362.16   15.50
  -4   2  -1  377.56   15.70
  -4   2  -1  368.76   15.90
  -4  -2   1  381.46   15.90
  -5   2   1  722.63   29.10
   5  -2  -1  655.83   29.00
   5   2   1  695.33   30.70
  -5   2  -1  735.43   29.50
  -6  -2  -1   56.39    3.40
  -7  -2  -1  374.06   15.70
  -7   2   1  378.96   15.90
  -7  -2  -1  378.26   15.80
   7  -2   1  358.06   15.40
  -7   2   1  369.06   15.70
   7   2  -1  346.27   17.40
  -7   2   1  354.16   15.60
  -7  -2   1  374.36   16.70
  -7   2  -1  371.06   15.70
  -7   2  -1  372.86   15.90
  -7  -2   1  373.46   15.70
  -7  -2   1  366.56   15.70
  -7   2  -1  360.76   15.70
   7   2   1  368.96   15.50
   7  -2  -1  358.66   15.30
  -7  -2   1  356.46   15.70
   8  -2   1   26.40    1.50
  -8   2   1   21.10    2.10
  -8   2   1   25.70    2.40
  -8  -2  -1   18.60    2.00
  -8   2   1   24.80    1.60
   8   2  -1   21.30    1.50
   8   2   1   23.80    1.60
   8  -2  -1   26.10    2.90
  -8  -2   1   23.40    1.70
  -8   2  -1   27.00    3.00
  -8   2  -1   30.00    2.40
  -8  -2   1   20.10    1.70
  -8  -2   1   20.00    1.60
   9   2  -1  226.18   10.00
  -9  -2  -1  240.58   10.30
   9  -2   1  230.58   10.00
  -9  -2  -1  223.48   10.30
  -9   2   1  224.38   10.40
  -9   2   1  233.18   10.30
   9  -2  -1  241.28   10.00
  -9   2  -1  231.78   10.40
   9   2   1  239.48   10.10
  -9  -2   1  230.88   10.30
  -9   2  -1  227.28   10.10
  -9   2  -1  229.58   10.30
  -9  -2   1  223.88   10.10
  -9  -2   1  225.18   10.20
  10   2  -1  132.29    6.20
 -10  -2  -1  139.59    6.50
 -10  -2  -1  152.08    6.70
 -10   2   1  142.99    6.70
  10  -2   1  141.39    6.40
 -10   2   1  139.59    6.60
 -10   2  -1  142.79    6.80
 -10  -2   1  135.89    6.50
 -10   2  -1  143.89    6.70
 -10  -2   1  139.59    6.60
  10  -2  -1  138.59    6.30
  10   2   1  139.29    6.30
  11  -2   1   11.40    1.00
 -11  -2  -1   10.70    1.20
 -11   2   1    7.00    1.00
 -11   2   1   13.30    1.40
 -11  -2  -1    8.30    1.10
  11  -2  -1   10.90    0.90
 -11  -2   1    8.80    1.10
 -11   2  -1   10.90    1.30
 -11  -2   1   17.50    3.10
  11   2   1   10.00    0.90
 -11   2  -1   13.50    1.40
 -12  -2  -1   77.69    3.70
 -12   2   1   82.29    3.70
 -12   2   1   73.69    3.70
 -12  -2  -1   69.49    3.50
 -12   2  -1   74.09    3.70
 -12   2  -1   75.99    3.70
 -12  -2   1   80.19    3.70
   0  -3  -1    0.60    0.40
   0  -3  -1   -1.20    1.20
   0  -3  -1    0.10    0.50
   0  -3   1    0.20    0.50
   0  -3   1   -1.20    1.00
   1  -3   1  914.81   35.10
  -1  -3  -1  740.13   34.70
  -2  -3  -1 1689.93   70.29
  -2  -3   1 1694.83   70.29
  -3   3   1    1.90    1.50
  -3  -3  -1    1.00    0.40
   3  -3   1    0.60    1.30
  -3   3   1    2.50    0.60
  -3  -3   1    1.40    0.50
   3  -3  -1    2.10    0.30
   3  -3  -1    0.80    0.30
  -3  -3   1    0.30    0.70
  -3  -3   1    1.30    0.40
   3   3   1    0.60    0.30
   4  -3   1   17.90    1.10
  -4   3   1   21.90    1.40
  -4  -3  -1   18.50    1.30
  -4   3   1   21.10    2.10
  -4   3  -1   25.00    2.40
   4   3   1   18.50    1.20
   4  -3  -1   19.40    1.00
  -5   3   1 1103.19   46.50
   5   3  -1 1145.59   46.70
  -5   3  -1 1102.69   46.70
   6  -3   1   25.40    1.50
  -6   3   1   31.10    2.10
  -6  -3  -1   31.50    1.70
  -6   3  -1   25.80    1.80
   6  -3  -1   24.70    1.40
   7   3  -1    7.00    0.90
  -7  -3  -1    8.00    0.90
  -7   3   1    6.20    0.90
  -7   3   1    3.60    0.80
  -7   3   1    6.90    1.10
  -7   3   1    3.50    1.90
  -7  -3   1    5.20    0.90
  -7  -3   1   10.10    1.50
   7  -3  -1    5.80    0.70
  -7  -3   1    5.90    1.50
  -7  -3   1    4.30    0.80
   8   3  -1  280.67   11.10
  -8  -3  -1  244.68   11.10
  -8  -3  -1  246.08   11.30
   8  -3   1  254.27   11.10
  -8  -3  -1  258.07   11.30
  -8   3  -1  255.77   11.50
   8   3   1  256.77   11.20
  -8   3  -1  251.07   11.30
  -8  -3   1  263.17   11.30
  -8   3  -1  254.27   11.20
  -9  -3  -1   33.60    2.30
  -9   3   1   29.60    2.00
  -9   3   1   32.50    2.20
  -9   3   1   34.40    2.40
   9  -3   1   32.30    2.00
   9   3  -1   33.40    2.10
  -9  -3  -1   31.20    2.10
  -9   3  -1   38.20    2.10
  -9   3  -1   40.00    2.50
   9   3   1   31.30    2.00
  -9  -3   1   32.40    2.00
  -9   3  -1   32.90    2.30
  -9  -3   1   29.00    2.20
  -9  -3   1   28.20    2.10
   9  -3  -1   31.90    1.90
 -10   3   1  144.39    6.70
 -10  -3  -1  144.19    6.60
  10  -3   1  135.69    6.40
  10   3  -1  137.89    6.30
 -10   3  -1  133.19    6.60
 -10  -3   1  146.19    6.60
  10   3   1  142.69    6.40
 -10   3  -1  143.69    6.70
  10  -3  -1  136.79    6.30
 -11   3   1   15.70    1.50
 -11  -3  -1   19.20    1.60
  11  -3   1   16.10    1.30
 -11   3   1   18.90    1.60
  11  -3  -1   17.00    1.20
  11   3   1   17.20    1.20
 -11   3  -1   17.40    1.60
 -11   3  -1   17.00    1.50
 -11  -3   1   16.60    1.50
 -12  -3  -1    1.40    0.60
 -12   3   1    1.20    0.50
 -12   3   1    0.80    0.50
 -12  -3   1    1.50    0.60
 -12   3  -1    1.50    0.60
 -12   3  -1    1.80    0.60
   0  -4   1  419.76   18.40
   0  -4  -1  422.86   18.40
   0  -4  -1  427.06   18.90
   0  -4   1  429.46   18.90
   0   4  -1  440.86   18.00
  -1  -4  -1   12.60    1.20
  -1  -4  -1   14.70    1.90
   1   4  -1    9.40    0.90
   1  -4   1   14.40    2.20
  -1  -4  -1   12.20    1.20
   1  -4   1   13.20    1.30
   1  -4   1   12.60    0.80
   1  -4  -1   15.20    2.40
   1  -4  -1   11.70    0.80
   1   4   1   11.60    0.90
   1  -4  -1   15.60    1.20
   1  -4  -1   15.00    1.40
  -1  -4   1   12.10    1.20
  -1  -4   1   11.80    1.70
  -2  -4  -1 1509.95   66.39
   2  -4  -1 1713.93   66.39
   2  -4  -1 1677.03   67.39
  -2  -4   1 1469.95   66.39
   3  -4   1 1006.20   40.80
  -3  -4  -1 1001.50   40.60
  -3   4   1  878.71   41.00
  -3   4   1  966.70   40.50
  -4   4   1   40.10    3.20
   4   4  -1   48.60    2.20
  -4   4   1   38.70    3.70
   4  -4   1   43.00    2.10
  -4   4  -1   37.40    2.50
  -4   4  -1   37.90    4.20
   4  -4  -1   38.90    2.10
   4   4   1   49.99    2.30
  -5   4   1 1565.04   64.39
  -5   4  -1 1520.15   64.69
  -6   4   1   10.90    0.90
  -6   4   1   10.80    1.10
  -6   4   1   11.80    1.50
   6  -4   1   10.60    0.90
  -6   4   1   12.90    1.30
  -6   4  -1   10.10    1.20
  -6   4  -1    8.20    2.00
  -6   4  -1   12.70    1.60
   6  -4  -1   11.40    0.90
  -7  -4  -1  475.55   19.70
   7   4  -1  470.85   19.70
  -7  -4  -1  442.26   19.60
   7  -4   1  474.25   19.60
  -7   4   1  445.76   19.70
  -7   4   1  475.85   19.80
  -7   4   1  442.06   19.70
  -7   4   1  473.15   19.90
  -7   4  -1  473.65   19.80
   7   4   1  484.45   20.80
  -7   4  -1  455.75   19.90
  -7   4  -1  441.76   19.60
  -7  -4   1  476.65   19.70
  -7  -4   1  484.45   19.70
  -7  -4   1  433.66   20.30
  -7   4  -1  459.05   19.80
  -8   4   1    6.20    1.00
  -8  -4  -1    9.50    5.00
   8  -4  -1    7.10    0.90
  -9  -4  -1  472.35   21.00
  -9   4   1  463.25   21.00
  -9   4   1  482.15   21.30
  -9  -4  -1  494.55   21.20
  -9   4   1  476.85   21.30
  -9  -4   1  500.25   21.20
  -9   4  -1  517.15   21.30
  -9   4  -1  518.15   21.40
  -9   4  -1  555.24   21.20
   9  -4  -1  472.15   24.30
  -9  -4   1  506.15   21.10
 -10  -4  -1    0.00    0.30
 -10  -4  -1    0.70    0.80
  10   4  -1    0.40    0.60
  10  -4   1   -0.40    0.40
 -10   4   1    0.80    0.70
 -10  -4   1    0.10    0.60
 -10   4  -1   -0.60    0.70
 -10   4  -1    0.70    0.60
  10   4   1    0.80    0.50
 -10   4  -1    0.00    0.80
  10  -4  -1    0.70    0.40
 -10  -4   1    1.20    0.80
 -11   4   1  203.68    9.10
 -11   4   1  207.98    9.10
 -11  -4  -1  216.38    9.10
  11  -4   1  194.18    9.00
 -11   4  -1  209.18    9.20
  11   4   1  193.38    8.90
 -11  -4   1  221.98    9.10
  11  -4  -1  195.38    8.90
 -11   4  -1  209.78    9.20
 -12  -4  -1    6.70    0.90
 -12   4   1    6.30    0.80
 -12   4   1    8.20    0.90
 -12  -4   1    8.30    0.90
 -12   4  -1    7.30    0.80
 -12   4  -1    9.40    1.00
   0  -5   1   -0.50    1.60
   0  -5  -1    0.00    0.60
   0   5   1   -0.30    0.30
   0  -5   1    0.60    0.60
   0  -5   1    0.10    0.30
   0   5  -1    0.20    0.40
   0  -5  -1   -4.10    1.80
   0  -5  -1    0.10    0.50
   1  -5   1   37.70    2.40
  -1  -5  -1   27.20    2.70
  -1  -5  -1   28.70    2.10
   1  -5   1   29.50    1.60
  -1  -5  -1   24.70    2.00
   1   5  -1   26.20    1.70
   1  -5   1   31.40    3.50
   1  -5  -1   40.50    4.00
  -1   5  -1   34.90    1.80
   1  -5  -1   34.90    2.10
  -1  -5   1   29.80    2.10
   1  -5  -1   29.90    3.90
  -1  -5   1   26.60    2.70
   1  -5  -1   29.60    1.60
   1   5   1   30.70    1.80
   2  -5   1  698.03   28.30
  -2  -5  -1  596.94   28.30
   2  -5   1  698.43   29.30
   2  -5  -1  626.14   27.60
   2  -5  -1  737.63   28.20
  -2  -5   1  658.43   30.10
  -2  -5   1  583.24   28.30
   3  -5   1  554.34   27.00
  -3  -5  -1  575.24   24.40
  -3  -5  -1  583.94   25.20
   3   5  -1  568.84   24.40
   3  -5   1  550.84   25.20
   3  -5  -1  587.24   24.50
  -3  -5   1  577.24   24.60
  -3  -5   1  572.44   24.70
   3  -5  -1  650.43   25.40
   3   5   1  590.04   24.40
  -3  -5   1  574.74   25.20
  -4   5   1   15.80    1.60
  -4   5   1   14.50    3.90
   4   5  -1   21.00    1.50
   4  -5   1   20.30    1.30
  -4  -5  -1   24.50    1.40
  -4   5  -1   15.60    1.70
  -4  -5   1   21.60    2.30
  -4  -5   1   22.40    1.70
   4   5   1   24.80    1.60
  -4  -5   1   22.70    1.70
   4  -5  -1   19.30    1.30
  -5   5   1  115.29    6.90
  -5   5   1  109.79    5.70
  -5   5   1  123.19    6.40
  -5  -5  -1  130.19    5.40
  -5   5   1  107.49    7.20
   5  -5   1  115.09    5.30
   5   5  -1  116.09    5.40
  -5  -5   1  117.99    5.70
  -5   5  -1   98.79    6.00
   5  -5  -1  112.29    5.20
  -5   5  -1  130.49    7.80
   6  -5   1  152.98    6.70
  -6   5   1  145.19    6.80
  -6   5   1  157.58    6.90
  -6  -5  -1  142.59    6.80
  -6   5  -1  150.18    6.90
   6   5   1  154.58    7.00
  -6   5  -1  140.49    7.00
  -6   5  -1  148.99    7.00
   6  -5  -1  151.58    6.70
  -6   5  -1  154.38    6.90
   7   5  -1    2.20    0.80
  -7   5   1    2.20    0.80
  -7   5   1    0.80    0.70
   7  -5   1    1.00    0.50
  -7  -5  -1    2.70    0.80
  -7   5   1    2.40    0.70
  -7  -5  -1    0.70    0.60
  -7   5   1    0.20    0.50
  -7   5  -1    1.30    0.70
  -7   5  -1    0.30    0.70
  -7  -5   1    8.90    4.00
   7  -5  -1    1.30    0.50
  -7  -5   1    1.50    0.70
  -7   5  -1    4.30    1.90
  -7   5  -1    1.20    0.70
   7   5   1    0.70    0.70
  -7   5  -1    0.70    0.70
  -7  -5   1    1.40    0.60
  -7   5  -1    3.00    2.00
  -8   5   1  372.76   16.10
  -8  -5  -1  355.76   16.10
  -8   5   1  393.16   16.30
   8   5  -1  357.46   16.10
  -8   5   1  381.76   16.10
  -8   5   1  371.16   16.20
   8  -5   1  387.16   16.10
  -8   5  -1  404.56   16.30
   8   5   1  343.17   16.10
  -8   5  -1  423.96   16.20
  -8  -5   1  361.56   16.10
   8  -5  -1  360.86   16.00
  -8  -5   1  346.87   16.10
  -9   5   1  490.05   21.60
  -9  -5  -1  526.65   21.60
  -9   5   1  519.85   21.70
  -9   5   1  511.55   21.50
  -9  -5  -1  481.05   21.50
   9  -5   1  518.35   21.60
  -9   5  -1  497.95   21.70
  -9  -5   1  505.45   21.50
   9   5   1  517.55   21.60
  -9   5  -1  518.95   21.70
   9  -5  -1  515.45   21.50
  -9   5  -1  492.35   21.50
  -9  -5   1  483.75   21.50
 -10   5   1   45.50    2.80
 -10  -5  -1   46.50    2.80
  10   5  -1   49.40    3.60
 -10   5   1   47.00    2.80
  10  -5   1   42.50    2.60
  10  -5  -1   44.00    2.50
 -10  -5   1   49.90    2.60
 -10   5  -1   45.10    2.80
 -10  -5   1   48.20    2.80
  10   5   1   43.50    2.60
 -10   5  -1   54.89    2.60
 -10   5  -1   48.50    2.80
  11  -5   1  110.19    5.10
 -11  -5  -1  101.89    5.60
 -11   5  -1  115.19    5.30
  11   5   1  112.39    6.10
 -11  -5   1  100.49    5.00
 -11  -5   1  118.89    5.70
  11  -5  -1  106.29    5.20
 -11   5  -1  124.99    5.50
 -12   5   1   10.20    0.90
 -12   5   1   10.80    0.90
 -12  -5  -1    9.70    0.90
 -12  -5   1   11.20    1.00
 -12   5  -1    9.00    0.90
 -12   5  -1    7.80    0.90
   0  -6  -1    4.60    0.70
   0  -6  -1    3.80    2.20
   0  -6  -1    5.20    1.20
   0   6  -1    3.00    0.70
   0  -6   1    3.90    0.60
   0   6   1    4.30    0.70
   0  -6   1    4.30    2.10
   0  -6   1    3.20    1.00
  -1  -6  -1   61.89    3.70
   1  -6   1   61.69    3.80
  -1  -6  -1   61.29    3.10
  -1  -6  -1   65.59    4.80
  -1  -6  -1   58.09    3.70
   1   6  -1   60.99    3.20
   1  -6   1   66.29    5.30
   1  -6  -1   68.59    3.90
   1  -6  -1   68.49    3.60
   1  -6  -1   64.89    6.50
  -1  -6   1   54.59    4.50
  -1  -6   1   56.69   12.90
   1   6   1   58.29    3.40
   2  -6   1    7.40    1.40
   2   6  -1    4.20    0.80
  -2  -6  -1    4.50    1.00
  -2  -6  -1    5.50    1.20
   2  -6   1    5.60    0.80
   2  -6   1    9.70    3.60
   2  -6  -1    6.60    1.30
  -2  -6   1    7.60    2.00
   2  -6  -1    0.70    4.10
   2   6   1    5.70    0.90
   2  -6  -1    4.30    0.90
   2  -6  -1    5.50    0.70
  -3  -6  -1  169.68    8.30
   3  -6   1  182.78    9.00
   3  -6   1  169.08   13.00
  -3  -6  -1  166.28    8.90
   3   6  -1  165.08    7.90
  -3  -6  -1  166.28    7.80
   3  -6   1  182.58    7.70
  -3  -6   1  164.98    8.20
   3  -6  -1  182.38    7.70
   3  -6  -1  181.38    8.00
  -3  -6   1  174.28    8.10
  -3  -6   1  176.78    8.90
   3   6   1  170.48    7.90
   3  -6  -1  204.38    9.20
   4  -6   1   12.20    1.10
   4   6  -1   14.40    1.30
  -4  -6  -1   12.00    1.10
   4  -6  -1   12.20    1.10
  -4  -6   1   15.50    2.10
  -4  -6   1   12.80    1.70
  -4  -6   1   15.10    1.40
  -5   6   1   65.59    4.50
  -5  -6  -1   70.19    4.00
  -5   6   1   63.69    3.50
   5  -6   1   67.49    3.40
  -5   6   1   63.99    3.40
  -5   6   1   71.99    3.60
   5   6  -1   72.49    3.60
  -5  -6   1   70.49    4.30
  -5   6  -1   63.99    3.50
   5  -6  -1   69.89    3.40
  -5   6  -1   70.59    3.80
  -5   6  -1   65.59    3.50
  -5   6  -1   68.89    3.50
  -5  -6   1   67.99    3.70
   6  -6   1  263.37   11.10
  -6   6   1  264.87   11.20
  -6   6   1  243.38   11.20
  -6   6   1  248.28   11.10
  -6  -6  -1  250.27   11.00
  -6   6   1  244.58   11.10
   6   6  -1  261.17   11.30
   6   6   1  274.97   11.30
  -6   6  -1  240.48   11.10
  -6   6  -1  245.48   11.20
  -6   6  -1  257.97   11.10
  -6   6  -1  239.68   11.20
  -6  -6   1  253.17   11.10
   6  -6  -1  266.77   11.00
  -6  -6   1  228.78   11.40
  -7   6   1   73.99    3.70
  -7   6   1   78.89    4.10
  -7  -6  -1   75.09    3.90
  -7   6   1   74.19    4.00
  -7  -6  -1   79.29    4.00
   7   6  -1   78.69    4.20
  -7   6   1   75.19    4.00
  -7   6   1   80.19    4.70
   7  -6   1   81.59    4.00
  -7  -6   1   78.19    3.90
  -7   6  -1   62.79    6.40
  -7   6  -1   74.69    4.10
   7  -6  -1   80.69    3.90
  -7   6  -1   83.19    4.10
   7   6   1   84.09    4.20
  -7   6  -1   79.29    4.10
  -7  -6   1   75.79    4.00
  -8  -6  -1    5.90    1.00
  -8  -6  -1    7.00    1.10
   8   6  -1    5.20    1.10
  -8   6   1    5.30    1.00
  -8   6   1    3.50    0.80
  -8   6   1    4.90    1.10
  -8   6   1    5.50    1.10
   8   6   1    4.80    1.00
   8  -6  -1    5.80    0.90
  -8  -6   1    5.10    1.00
  -8  -6   1    4.30    0.90
  -9   6   1   72.09    3.90
  -9  -6  -1   71.99    3.80
  -9  -6  -1   69.09    3.70
   9   6  -1   83.99    4.00
  -9   6   1   68.99    3.60
   9  -6   1   77.29    3.80
  -9   6   1   68.89    3.80
  -9   6   1   69.29    3.70
   9   6   1   70.89    3.90
   9  -6  -1   72.09    3.70
  -9  -6   1   75.59    3.80
  -9   6  -1   75.29    3.90
  -9  -6   1   71.49    3.70
  -9   6  -1   71.99    3.90
  -9   6  -1   70.29    3.70
 -10  -6  -1   17.40    1.80
 -10  -6  -1   18.60    1.60
  10  -6   1   18.40    4.00
 -10  -6   1   19.30    1.50
 -10   6  -1   15.50    1.50
  10   6   1   17.30    1.50
 -10  -6   1   17.60    1.60
 -10   6  -1   16.80    1.60
 -10   6  -1   17.70    1.50
  10  -6  -1   23.50    1.90
 -11  -6  -1   47.50    2.50
  11  -6   1   43.60    2.70
 -11   6   1   44.20    2.40
 -11   6   1   47.70    2.50
 -11  -6   1   52.19    2.50
 -11   6  -1   42.70    2.50
 -11   6  -1   45.20    2.50
  11  -6  -1   42.30    2.40
   0  -7  -1   -0.30    0.60
   0  -7   1    0.80    0.40
   0   7  -1    0.50    0.50
   0  -7  -1    1.40    0.90
   0   7   1    0.20    0.50
   0  -7   1   -1.80    2.40
   0  -7  -1    2.00    2.80
   0  -7   1    1.40    1.00
  -1  -7  -1  799.82   34.90
  -1   7   1  855.81   34.10
   1  -7  -1  852.01   34.70
   1  -7  -1  830.52   36.10
  -1  -7   1  776.32   34.90
   1  -7  -1  778.12   35.00
  -1  -7   1  796.92   35.80
   2  -7   1  307.27   13.60
   2  -7   1  348.97   17.00
  -2  -7  -1  294.67   15.20
   2  -7   1  352.36   15.00
   2   7  -1  288.17   13.80
  -2  -7  -1  298.77   14.40
   2  -7  -1  318.77   22.80
   2   7   1  292.57   13.80
   2  -7  -1  345.17   14.90
   2  -7  -1  319.37   13.60
  -2  -7   1  348.47   15.50
   3   7  -1   41.20    2.60
   3  -7   1   45.40    2.40
  -3  -7  -1   39.10    2.50
  -3  -7   1   40.60    4.00
  -3  -7   1   41.20    2.70
   3  -7  -1   44.60    2.30
  -3  -7   1   42.80    3.00
  -4  -7  -1   30.90    4.90
  -4   7   1    1.90    3.90
  -4  -7   1    9.80    1.40
  -4   7  -1    1.00    3.80
  -4  -7   1   18.50    1.90
  -5   7   1  148.89    7.10
  -5   7   1  142.99    7.20
  -5   7   1  158.68    7.20
  -5  -7  -1  158.88    7.10
   5  -7   1  161.68    7.20
  -5   7   1  163.78    7.40
  -5   7   1  156.18    7.10
   5   7  -1  156.88    7.40
  -5   7  -1  150.48    7.10
  -5  -7   1  153.18    7.40
   5  -7  -1  163.98    7.10
  -5   7  -1  163.18    7.20
  -5   7  -1  149.69    7.20
   5   7   1  169.08    7.50
  -5   7  -1  142.29    7.30
  -5  -7   1  159.48    7.10
  -6   7   1    5.70    3.80
  -6   7   1    6.40    1.00
   6  -7   1    5.20    0.90
  -6  -7  -1    7.50    1.10
  -6   7   1    7.60    1.30
  -6   7  -1    7.00    1.10
   6  -7  -1    6.10    0.90
  -6   7  -1    5.10    1.10
  -6  -7   1    8.30    1.60
  -7   7   1   11.20    1.40
  -7  -7  -1   10.10    1.20
  -7   7   1    7.40    1.00
  -7   7   1    8.90    1.20
   7   7  -1   11.00    1.50
   7  -7   1    8.90    1.10
  -7   7   1    8.00    1.20
  -7  -7  -1   10.40    1.30
   7   7   1    9.50    1.40
  -7   7  -1   11.40    1.40
  -7  -7   1    9.10    1.20
  -7   7  -1    8.10    1.10
   7  -7  -1   10.10    1.20
  -7  -7   1    7.70    1.00
  -7   7  -1    9.10    1.20
  -8  -7  -1   19.30    1.70
   8   7  -1   22.70    2.00
  -8  -7  -1   20.40    1.70
  -8   7   1   22.80    1.90
   8  -7   1   24.60    1.80
   8  -7  -1   26.90    1.80
  -8  -7   1   22.40    1.80
   8   7   1   19.70    1.90
  -8  -7   1   23.00    1.80
  -8   7  -1   23.30    1.90
  -9  -7  -1  147.69    6.90
   9   7  -1  165.18    7.10
  -9  -7  -1  147.79    6.80
  -9   7   1  143.69    6.90
  -9   7   1  153.98    7.00
  -9   7   1  146.89    6.80
  -9   7   1  142.39    6.70
   9  -7   1  147.49    6.90
  -9   7  -1  145.99    6.70
  -9  -7   1  157.78    6.90
   9   7   1  151.38    7.10
  -9   7  -1  145.19    6.90
  -9   7  -1  149.39    7.00
  -9   7  -1  144.79    6.80
  -9  -7   1  154.08    6.90
   9  -7  -1  146.89    6.90
  10  -7   1   70.49    3.80
 -10  -7  -1   74.19    3.60
 -10  -7  -1   72.19    3.80
 -10   7  -1   75.59    3.80
 -10  -7   1   77.19    3.80
 -10  -7   1   76.59    3.90
  10   7   1   71.99    3.80
  10  -7  -1   86.19    3.90
 -10   7  -1   75.59    3.90
 -11   7   1    4.00    0.70
 -11  -7   1    3.80    0.50
 -11  -7   1    3.40    0.60
 -11   7  -1    3.80    0.70
 -11   7  -1    4.20    0.70
   0  -8  -1  900.31   38.60
   0  -8  -1  960.60   41.20
   0  -8  -1  940.71   40.00
   0  -8   1  924.11   40.10
   0   8   1  900.51   38.80
   0  -8   1  930.81   38.70
   0  -8   1  933.51   41.20
   1  -8   1  267.97   12.80
  -1  -8  -1  262.27   13.70
   1  -8   1  252.07   15.00
   1  -8   1  280.47   11.40
  -1  -8  -1  268.37   13.00
  -1   8   1  242.98   11.30
   1   8  -1  256.57   11.60
  -1  -8  -1  258.87   12.50
  -1  -8   1  258.87   13.80
  -1   8  -1  242.28   11.50
  -1  -8   1  243.48   12.40
  -1   8  -1  281.07   11.50
   1   8   1  259.47   11.60
   1  -8  -1  282.97   15.10
   1  -8  -1  266.57   11.40
  -2   8   1  298.57   13.10
   2   8  -1  293.17   13.40
  -2  -8  -1  289.27   15.20
   2  -8   1  311.87   13.20
  -2  -8  -1  272.37   13.10
   2  -8   1  323.37   18.40
  -2  -8  -1  281.57   14.10
   2  -8   1  350.46   15.00
  -2   8  -1  299.37   13.20
   2  -8  -1  295.57   13.20
   2   8   1  278.17   13.30
  -2  -8   1  302.37   14.20
   2  -8  -1  348.07   18.40
  -2   8  -1  344.87   13.80
  -2  -8   1  311.77   15.40
  -2  -8   1  286.87   13.10
   2  -8  -1  329.47   14.70
  -3   8   1    3.50    3.10
   3  -8   1    4.50    0.80
  -3   8   1    4.40    0.90
  -3  -8  -1    3.20    2.00
  -3   8   1    3.40    1.70
  -3   8   1    4.90    1.10
  -3  -8  -1    4.10    0.80
   3   8  -1    3.80    1.00
  -3  -8   1    5.90    3.50
  -3   8  -1    5.70    1.10
  -3  -8   1    2.80    0.90
   3  -8  -1    4.10    0.80
  -3  -8   1    3.10    2.30
  -3   8  -1    5.20    1.10
  -3   8  -1   12.70    4.70
  -3   8  -1    3.90    0.80
  -3  -8   1    4.50    0.90
   4  -8   1   92.59    4.60
  -4   8   1   93.89    4.70
  -4   8   1  106.49    4.70
  -4   8   1   93.09    4.50
   4   8  -1   89.69    4.90
  -4  -8  -1   96.29    4.60
  -4   8   1   98.29    4.90
  -4  -8   1   92.39    5.00
  -4   8  -1  104.39    4.70
  -4   8  -1  109.29    5.10
   4  -8  -1   99.89    4.70
  -4   8  -1   93.69    4.70
   4   8   1   87.49    5.10
   4   8   1   97.19    5.00
  -4  -8   1   89.49    4.60
  -4  -8   1   87.79    6.30
  -4   8  -1   88.49    4.60
  -4  -8   1   90.59    5.30
  -5   8   1   78.79    4.30
  -5   8   1   83.19    4.20
   5  -8   1   78.59    4.10
   5   8  -1   78.69    4.40
  -5   8   1   78.69    4.20
  -5   8   1   76.59    4.00
  -5  -8  -1   81.49    4.10
  -5   8   1   80.09    4.30
  -5   8  -1   83.89    4.20
   5  -8  -1   79.49    4.20
  -5   8  -1   90.89    4.50
  -5   8  -1   74.79    4.20
   5   8   1   90.69    4.50
  -5   8  -1   83.89    4.20
  -5   8  -1   71.99    4.00
  -5  -8   1   67.19    4.00
  -6   8   1    1.10    0.60
  -6   8   1   -0.50    1.60
   6  -8   1    1.30    0.60
  -6   8   1    1.80    0.80
  -6   8   1    1.30    0.80
  -6   8  -1    2.60    0.80
  -6   8  -1    1.80    0.80
   6  -8  -1    2.30    0.70
  -6   8  -1    3.10    0.90
  -6   8  -1    2.60    0.80
  -7   8   1  164.28    8.00
  -7   8   1  168.38    8.10
  -7  -8  -1  175.48    8.00
   7   8  -1  190.28   10.80
  -7   8   1  163.78    7.90
  -7   8   1  172.18    8.10
   7  -8  -1  199.68   10.70
  -7   8  -1  169.38    8.20
  -7   8  -1  183.98    8.00
  -7   8  -1  182.48    8.20
  -7  -8   1  174.88    7.90
  -7  -8   1  170.08    8.00
   7   8   1  200.48   11.30
   8   8  -1    9.40    1.40
  -8   8   1   10.90    1.40
   8  -8   1   12.20    1.40
  -8  -8  -1    9.10    1.10
  -8  -8  -1    9.80    1.20
   8   8   1   14.30    1.70
  -8   8  -1   15.20    1.50
  -8   8  -1   11.40    1.40
  -8  -8   1   11.80    1.30
  -8  -8   1    9.20    1.20
   9   8  -1   61.89    5.80
  -9   8   1   53.99    3.10
  -9   8   1   57.19    3.00
   9  -8   1   56.49    3.10
  -9  -8  -1   56.79    3.00
  -9   8   1   49.70    2.80
  -9  -8  -1   57.49    2.90
  -9  -8   1   55.39    3.00
  -9   8  -1   53.39    3.00
  -9   8  -1   56.99    3.00
  -9   8  -1   52.49    2.90
  -9  -8   1   60.89    3.00
   9   8   1   55.29    3.60
   9  -8  -1   53.49    3.10
  -9   8  -1   54.29    3.10
  10   8  -1   10.30    2.20
 -10  -8  -1    5.80    0.70
  10  -8   1    6.70    0.90
 -10  -8  -1    5.10    0.80
 -10  -8   1    6.70    0.80
 -10  -8   1    7.20    0.80
 -10   8  -1    3.70    0.70
  10   8   1    7.00    0.90
 -10   8  -1    5.80    0.80
 -11   8   1   18.40    1.30
 -11  -8  -1   20.10    1.30
 -11   8  -1   19.10    1.30
 -11  -8   1   24.40    1.40
 -11   8  -1   21.00    1.60
   0   9  -1    3.70    1.30
   0   9   1   -0.20    1.70
   0  -9  -1    3.20    4.00
   0   9   1    0.60    0.90
   0   9  -1    0.10    0.60
   0  -9  -1    0.60    0.60
   0  -9  -1    1.40    0.60
   0  -9  -1    1.00    1.00
   0  -9   1    0.80    0.50
   0  -9   1    0.80    0.90
   0  -9   1    0.90    2.40
   0   9  -1    0.30    0.90
   0  -9   1    4.80    3.90
   0   9   1   -0.10    0.50
   1  -9   1    1.00    5.10
   1   9  -1    0.00    0.60
  -1  -9  -1    0.00    0.90
   1   9  -1    1.20    0.80
   1  -9   1    0.70    1.10
  -1   9   1    0.10    0.90
   1  -9   1    0.60    0.50
  -1   9   1   -0.20    0.60
  -1  -9  -1    1.50    0.60
  -1  -9  -1    1.00    3.60
  -1   9   1    0.50    0.50
   1  -9  -1    1.80    0.60
  -1   9  -1    0.60    0.80
  -1  -9   1    2.10    3.60
   1  -9  -1    4.10    5.30
  -1   9  -1   -0.30    0.50
   1   9   1    1.80    1.10
  -1  -9   1    0.50    1.00
   1  -9  -1    1.10    1.10
  -1  -9   1    1.50    0.60
   1   9   1    0.10    0.60
  -1   9  -1    0.20    0.90
   1   9   1   -0.30    0.50
   2  -9   1    0.10    0.50
  -2  -9  -1   -4.00    2.70
  -2   9   1    0.40    0.50
  -2  -9  -1    1.90    0.70
   2  -9   1    0.70    1.20
   2  -9   1    8.60    7.30
  -2  -9  -1    0.40    0.90
  -2   9   1   -0.20    0.60
  -2   9   1    0.70    0.80
  -2   9   1    0.40    0.50
  -2   9  -1    0.70    0.60
  -2   9  -1    0.50    0.50
   2  -9  -1    0.30    3.70
   2   9   1    1.00    0.70
   2   9   1    0.10    0.90
  -2  -9   1    3.30    0.70
   2  -9  -1    0.50    1.10
  -2   9  -1    0.50    0.90
  -2   9  -1    2.30    1.00
  -2  -9   1    7.20    3.30
   3   9  -1  257.67   12.60
   3  -9   1  278.77   12.40
  -3   9   1  316.97   12.80
  -3  -9  -1  264.87   13.30
  -3   9   1  316.87   12.30
  -3  -9  -1  275.27   14.50
  -3   9   1  292.27   12.30
  -3  -9  -1  281.37   12.30
  -3  -9   1  254.67   13.30
   3   9   1  289.17   12.70
   3   9   1  255.27   12.80
   3  -9  -1  266.77   12.30
  -3   9  -1  326.17   12.40
  -3  -9   1  261.47   14.50
  -3  -9   1  262.37   12.20
  -3  -9   1  271.27   13.10
  -3   9  -1  289.47   12.30
  -4   9   1  315.77   13.70
  -4   9   1  292.47   13.70
  -4  -9  -1  294.97   15.70
   4   9  -1  345.17   14.20
  -4   9   1  270.17   14.40
  -4  -9   1  320.67   15.40
   4  -9  -1  273.57   13.50
  -4   9  -1  321.77   13.80
  -4   9  -1  300.97   14.30
  -4  -9   1  316.47   15.20
   4   9   1  309.87   13.80
  -4  -9   1  314.57   14.40
  -4   9  -1  348.37   15.60
   4   9   1  296.97   14.00
  -5   9   1  292.57   12.90
  -5  -9  -1  269.17   12.70
   5   9  -1  266.07   13.10
  -5   9   1  321.97   13.20
  -5   9   1  301.27   12.80
   5  -9   1  271.87   12.80
  -5   9   1  311.27   13.00
  -5   9  -1  320.77   13.40
   5  -9  -1  286.17   12.90
  -5   9  -1  279.07   12.80
  -5  -9   1  260.87   12.70
  -5   9  -1  322.17   12.90
   5   9   1  282.57   13.20
  -6   9   1  131.09    6.10
  -6   9   1  129.59    6.40
  -6  -9  -1  131.69    6.20
  -6   9   1  143.29    6.30
  -6   9   1  128.99    6.30
   6  -9   1  134.49    6.30
  -6   9  -1  125.19    6.20
   6   9   1  118.29    6.50
  -6   9  -1  120.09    6.10
  -6   9  -1  131.39    6.30
  -6  -9   1  139.09    6.30
   6   9   1  136.99    6.70
   6  -9  -1  140.49    6.40
  -6   9  -1  125.19    6.40
  -7   9   1    0.90    1.10
   7   9  -1    0.90    0.90
  -7   9   1    0.00    0.50
  -7   9   1    0.70    0.90
  -7  -9  -1    0.40    1.10
   7   9  -1    0.20    1.00
   7  -9   1    1.60    0.70
  -7   9   1   -0.20    0.70
   7   9   1    0.80    0.80
  -7  -9   1    0.30    1.10
   7  -9  -1    2.40    0.80
  -7  -9   1   -0.20    0.80
  -7   9  -1   -0.20    1.10
  -7   9  -1    0.70    1.10
  -8   9   1   20.90    1.70
  -8  -9  -1   19.10    1.60
   8   9  -1   25.90    2.00
   8  -9   1   19.40    1.70
  -8  -9  -1   21.40    1.70
   8   9   1   21.60    1.90
   8  -9  -1   26.30    1.90
  -8  -9   1   22.50    1.80
  -8  -9   1   20.10    1.60
  -8   9  -1   21.40    1.70
  -8   9  -1   19.10    1.70
  -8   9  -1   19.20    1.60
  -8   9  -1   19.90    1.60
   9  -9   1   13.30    1.40
   9   9  -1   17.10    1.50
  -9   9   1   14.20    1.50
  -9   9   1   12.40    1.10
  -9  -9  -1   12.40    1.30
  -9  -9  -1   13.90    1.80
  -9   9   1   12.60    1.30
  -9   9  -1   11.80    1.20
   9  -9  -1   13.00    1.40
  -9   9  -1   11.90    1.10
  -9  -9   1   12.90    1.20
   9   9   1   13.10    1.40
  -9   9  -1   11.90    1.30
  -9  -9   1   16.20    1.30
  -9   9  -1   12.10    1.20
 -10   9   1    0.60    0.50
 -10  -9  -1    0.30    0.50
 -10   9   1    1.10    0.40
  10  -9   1    1.30    0.50
 -10  -9   1    0.60    0.50
 -10   9  -1    3.00    0.60
  10  -9  -1    0.80    0.50
 -10  -9   1    1.20    0.50
   0 -10  -1  788.12   35.20
   0  10  -1  779.22   33.60
   0  10  -1  774.02   33.30
   0  10   1  728.73   33.10
   0 -10   1  800.12   35.00
   0  10   1  721.83   33.10
   0 -10   1  811.72   32.90
   0 -10   1  798.22   37.10
   0  10   1  850.11   33.70
   0 -10  -1  827.02   37.20
   0  10  -1  750.72   33.30
   1  10  -1  135.49    7.00
  -1 -10  -1  151.78    8.20
   1  10  -1  137.19    7.40
  -1 -10  -1  150.08    6.70
   1 -10   1  142.99    6.70
  -1  10   1  142.99    7.00
   1 -10   1  146.49   14.50
  -1  10   1  140.09    6.50
   1  10  -1  128.89    6.90
  -1 -10  -1  123.39   13.70
   1 -10   1  130.79   10.60
  -1 -10   1  144.49    6.60
   1  10   1  139.29    6.90
  -1 -10   1  145.19   11.00
   1 -10  -1  153.28    7.00
  -1  10  -1  163.98    7.50
  -1  10  -1  148.89    7.10
   1 -10  -1  123.69   14.40
   1  10   1  139.89    7.30
   1 -10  -1  169.68    8.90
  -1 -10   1  145.79    8.20
  -1  10  -1  141.39    6.50
   1  10   1  133.69    6.80
  -2 -10  -1   26.70    4.70
  -2 -10  -1   32.70    3.90
  -2 -10  -1   28.70    3.00
  -2  10   1   28.30    1.90
   2  10  -1   33.90    2.50
   2  10  -1   44.70    7.10
   2  10  -1   33.10    2.30
   2 -10   1   27.10    2.00
  -2 -10  -1   28.60    2.50
  -2 -10   1   32.10    3.10
   2  10   1   20.40    5.20
  -2 -10   1   21.00    4.60
   2 -10  -1   26.50    2.00
  -2  10  -1   32.80    2.00
   2  10   1   31.20    2.50
  -2 -10   1   39.00    4.00
  -2  10  -1   32.50    3.40
  -2  10  -1   15.00    4.50
  -2 -10   1   31.30    2.80
  -3  10   1   41.10    2.30
  -3  10   1   44.90    2.90
   3  10  -1   36.00    3.30
  -3  10   1   37.60    2.40
  -3 -10  -1   32.90    2.40
   3 -10   1   38.60    2.50
   3  10  -1   32.00    2.70
  -3 -10  -1   31.20    4.90
  -3 -10  -1   30.50    3.10
   3  10   1   35.30    3.10
  -3 -10   1   33.50    4.80
   3  10   1   31.90    2.70
  -3  10  -1   43.70    2.90
  -3  10  -1   41.20    2.40
  -3  10  -1   45.10    2.40
  -3 -10   1   34.30    3.20
  -3 -10   1   34.20    2.80
  -3 -10   1   38.30    2.50
   3 -10  -1   39.20    2.50
  -4  10   1   22.90    1.90
  -4  10   1   25.50    2.10
  -4 -10  -1   26.50    2.00
   4 -10   1   24.00    1.90
  -4  10   1   26.60    1.90
  -4  10   1   27.60    2.30
   4  10   1   31.10    2.70
  -4  10  -1   25.40    2.20
   4  10   1   28.10    2.40
  -4  10  -1   20.00    1.80
  -4  10  -1   25.50    2.30
   4 -10  -1   21.00    1.90
  -4 -10   1   24.40    4.00
  -4  10  -1   24.60    1.90
  -5  10   1    0.40    0.60
  -5  10   1    0.60    0.80
  -5  10   1    0.00    0.70
  -5  10   1    0.70    0.60
   5  10  -1    0.50    1.20
  -5  10   1   -1.60    3.20
   5 -10   1    0.40    0.60
   5  10  -1    1.80    1.00
  -5 -10   1    0.60    0.80
   5  10   1    1.70    1.00
  -5  10  -1    0.50    0.70
  -5  10  -1   -0.20    0.60
  -5  10  -1    0.40    0.70
   5 -10  -1    0.50    0.60
  -5  10  -1    0.70    0.90
  -6  10   1  111.79    5.00
   6  10  -1   98.59    5.70
   6  10  -1  118.09    5.80
  -6  10   1  128.09    7.50
   6 -10   1  108.39    5.30
  -6  10  -1   98.59    4.90
  -6  10  -1  101.09    9.60
  -6  10  -1   88.79    6.70
   6  10   1  102.99    5.50
   6 -10  -1  110.89    5.30
   6  10   1   94.19    5.40
  -7 -10  -1   45.40    2.80
  -7  10   1   48.40    2.60
   7  10  -1   49.10    3.20
  -7  10   1   53.19    2.80
  -7  10   1   46.40    2.90
   7  10  -1   58.29    3.30
  -7 -10  -1   51.19    2.70
   7 -10   1   45.40    2.90
  -7  10   1   45.00    2.90
  -7  10  -1   43.50    2.80
  -7  10  -1   48.60    3.00
   7  10   1   50.59    3.10
   7 -10  -1   49.80    3.00
  -7 -10   1   49.90    2.70
  -7 -10   1   49.99    2.90
  -7  10  -1   47.00    2.60
  -7  10  -1   48.60    2.80
   8  10  -1   43.10    2.60
  -8  10   1   42.70    2.50
   8 -10   1   40.10    2.50
  -8 -10  -1   35.90    2.20
  -8 -10  -1   36.00    2.30
  -8  10  -1   37.50    2.10
  -8 -10   1   41.30    2.30
   8  10   1   34.60    2.50
  -8  10  -1   35.10    2.30
  -8 -10   1   38.10    2.20
  -8  10  -1   34.20    2.20
  -8  10  -1   35.20    2.20
   8 -10  -1   37.90    2.40
   9 -10   1    0.80    0.50
   9  10  -1    1.60    0.80
  -9 -10  -1    1.40    0.60
  -9  10   1    1.90    0.60
  -9  10   1    1.30    0.50
  -9  10   1    1.00    0.50
  -9  10  -1    1.40    0.50
  -9 -10   1    1.60    0.60
   9  10   1    1.80    0.60
   9 -10  -1    1.60    0.60
  -9  10  -1    2.00    0.60
  -9 -10   1    1.80    0.60
  -9  10  -1    1.60    0.50
   0  11  -1   -0.40    0.50
   0 -11  -1    2.90    7.50
   0 -11   1  -11.50    6.20
   0  11   1    0.10    0.70
   0 -11   1    0.70    1.40
   0  11  -1    0.80    1.10
   0  11   1    0.10    0.50
   0 -11  -1    0.20    1.40
   0  11  -1    0.10    0.70
   0  11   1    0.70    1.10
  -1  11   1   15.40    1.80
   1 -11   1   11.70    2.60
   1  11  -1   13.60    1.70
  -1  11   1   18.60    2.30
  -1 -11  -1    6.60    5.70
   1  11  -1   14.40    1.60
  -1 -11  -1   23.50    3.10
   1 -11   1   -6.30    9.50
   1  11  -1   13.10    2.00
  -1 -11   1   15.00    1.50
  -1 -11   1    7.40    5.40
  -1  11  -1   18.10    2.40
  -1 -11   1   10.60    2.20
   1  11   1   17.10    1.70
   1  11   1   17.40    1.70
   1  11   1   20.20    2.50
  -1  11  -1   12.30    1.60
   1 -11  -1   17.00   10.90
  -2  11   1    4.70    1.10
   2 -11   1    5.50    1.00
  -2 -11  -1    7.10    2.80
  -2 -11  -1    4.00    0.90
  -2 -11  -1   -0.70    4.90
  -2  11   1    3.80    1.10
  -2  11   1    6.20    0.90
   2 -11  -1    3.20    0.90
  -2 -11   1    8.10    1.60
   2  11   1    2.40    3.10
  -2  11  -1    5.80    0.90
   2  11   1    4.10    1.00
  -2  11  -1    3.30    1.10
  -2  11  -1    6.30    1.50
   2  11   1    6.20    1.50
  -3  11   1    6.60    1.30
   3 -11   1    5.10    1.00
  -3  11   1    6.50    0.90
   3  11  -1    6.00    1.40
  -3 -11  -1    3.90    0.90
  -3  11   1    7.60    1.40
   3  11  -1    6.90    1.70
  -3  11  -1    4.90    1.10
  -3  11  -1    7.20    1.00
  -3 -11   1    8.60    1.20
   3 -11  -1    6.50    1.10
   3  11   1    6.00    1.30
  -3  11  -1    6.20    1.30
  -3 -11   1    4.20    1.40
   3  11   1    6.20    1.50
  -3 -11   1    1.40    3.90
  -4  11   1  206.78    9.60
  -4 -11  -1  213.28    9.60
  -4  11   1  230.68    9.90
   4 -11   1  189.98    9.70
   4  11  -1  191.88   10.10
  -4  11   1  230.28    9.50
  -4  11  -1  193.58    9.50
  -4 -11   1  183.48    9.50
   4  11   1  234.28   10.30
  -4  11  -1  230.48    9.60
  -4  11  -1  239.68   10.00
  -4  11  -1  234.48   10.00
   4  11   1  203.98   10.00
   4 -11  -1  193.28    9.70
  -5  11   1   41.80    2.60
   5  11  -1   29.00    2.70
  -5  11   1   30.70    2.20
   5 -11   1   33.80    2.30
  -5 -11  -1   28.10    2.20
   5  11  -1   29.50    2.80
  -5  11   1   39.00    2.20
  -5  11  -1   32.80    2.30
  -5  11  -1   34.40    2.20
  -5 -11   1   29.70    2.30
   5  11   1   26.50    2.70
   5 -11  -1   35.40    2.40
  -5  11  -1   39.00    2.60
  -5  11  -1   37.10    2.40
   5  11   1   31.20    2.60
   6 -11   1  101.49    5.10
  -6  11   1   99.89    5.60
  -6 -11  -1   98.29    5.00
  -6  11   1  115.09    5.00
  -6  11   1  104.39    5.10
   6  11  -1  105.39    5.40
  -6  11  -1  105.09    4.90
  -6 -11   1   95.19    4.90
  -6  11  -1   96.09    4.90
   6  11   1   94.69    5.30
   6 -11  -1   98.69    5.10
   6  11   1   98.29    5.30
   7 -11   1  110.59    5.60
  -7 -11  -1  117.79    5.50
  -7  11   1  108.49    5.50
  -7 -11  -1  111.89    5.40
  -7  11   1  113.49    5.50
  -7 -11   1  114.99    5.50
  -7  11  -1  119.39    5.60
   7 -11  -1  120.89    5.90
  -7  11  -1  108.39    5.40
   7  11   1  119.49    7.00
  -7  11  -1  126.69    5.50
  -7 -11   1  118.39    5.40
  -8 -11  -1   31.00    1.90
  -8  11   1   30.00    1.90
   8 -11   1   29.40    2.00
  -8 -11  -1   31.50    1.90
  -8  11   1   33.70    2.00
  -8 -11   1   34.70    1.90
  -8  11  -1   30.40    1.90
   8 -11  -1   31.80    2.10
   8  11   1   33.40    2.20
  -8 -11   1   37.20    2.10
  -8  11  -1   33.60    2.00
  -9 -11  -1   23.50    1.40
  -9  11   1   19.70    1.20
  -9  11   1   20.70    1.30
  -9  11  -1   20.90    1.30
  -9 -11   1   25.20    1.40
  -9  11  -1   19.70    1.20
  -9 -11   1   22.90    1.30
   0  12   1   46.40    2.80
   0  12  -1   42.60    3.40
   0  12  -1   40.10    2.80
   0 -12   1   35.70    4.50
   0 -12   1   38.60   10.20
   1  12  -1  164.48    8.40
   1  12  -1  136.09    8.60
   1  12  -1  156.48    7.70
  -1 -12  -1  150.48   14.60
  -1  12   1  175.28    8.30
  -1 -12  -1  164.18    9.50
  -1  12   1  170.88    7.90
   1  12   1  165.18    8.30
  -1 -12   1  152.58    9.20
  -1  12  -1  171.28    8.30
  -1 -12   1  202.58   14.60
   1  12   1  161.38    7.60
  -1  12  -1  166.18    7.90
  -1 -12   1  177.78    9.80
  -2 -12   1  103.29    5.20
  -2 -12   1  122.29   10.80
   3  12  -1    2.30    1.20
  -3  12   1    0.30    1.00
  -3  12   1    0.10    0.90
  -3 -12  -1    1.40    1.00
   3  12  -1    0.50    0.90
   3 -12   1    0.80    0.70
  -3  12  -1    1.00    0.60
   3 -12  -1    0.80    0.70
   3  12   1    0.10    0.70
  -3 -12   1   -0.10    0.80
  -3 -12   1    0.30    1.10
  -3 -12   1    5.50    4.70
  -3  12  -1    2.90    1.30
   3  12   1    1.20    1.30
  -3  12  -1    0.40    0.90
  -4  12   1   83.19    4.10
   4  12  -1   71.99    4.30
   4 -12   1   61.79    3.80
   4  12  -1   65.79    4.40
  -4 -12  -1   70.09    3.80
   4 -12  -1   65.29    3.90
   4  12   1   67.49    4.10
  -4  12  -1   75.89    3.70
  -4  12  -1   80.39    4.20
  -4  12  -1   83.49    4.20
   4  12   1   77.09    4.50
  -4 -12   1   66.99    3.80
  -5  12   1    7.40    1.20
   5  12  -1    6.90    1.30
  -5 -12  -1    6.10    1.00
  -5  12   1   10.60    1.30
   5 -12   1    9.00    1.30
   5  12  -1    9.60    1.60
   5  12   1    8.10    1.40
  -5  12  -1   13.30    1.70
   5 -12  -1    8.70    1.30
  -5  12  -1    8.20    1.00
  -5 -12   1    7.50    1.10
   5  12   1   11.20    1.70
  -5  12  -1   11.50    1.40
  -6  12   1   13.10    1.40
  -6  12   1    7.90    1.00
   6 -12   1   10.50    1.20
  -6 -12  -1   10.60    1.20
  -6  12  -1   13.60    1.50
  -6  12  -1    8.30    0.90
   6 -12  -1    7.80    1.10
   6  12   1    9.70    1.40
  -6 -12   1    9.70    1.20
   6  12   1   11.50    1.50
   7  12  -1   26.90    2.00
  -7  12   1   26.00    1.70
  -7 -12  -1   25.20    1.70
  -7 -12  -1   24.60    1.70
   7 -12   1   22.60    1.90
   7 -12  -1   24.40    1.80
  -7 -12   1   26.80    1.80
  -7  12  -1   28.30    1.80
   7  12   1   29.40    2.00
  -7 -12   1   25.50    1.60
  -8 -12  -1    2.60    0.60
  -8  12   1    1.60    0.50
  -8 -12   1    1.30    0.50
  -8 -12   1    1.70    0.50
  -8  12  -1    1.50    0.50
   0  13  -1    0.40    1.10
   0 -13   1   -1.20   15.00
   0  13   1    0.40    0.60
   0  13   1    0.20    0.90
   0  13  -1    0.10    0.70
   1  13  -1   40.20    2.60
   1  13  -1   39.20    3.30
  -1  13   1   46.60    2.80
  -1  13   1   42.90    3.10
  -1  13  -1   40.30    2.80
  -1  13  -1   38.90    3.10
   1  13   1   42.00    2.50
   1  13   1   44.80    3.20
  -1 -13   1   73.49   20.70
  -2 -13   1   15.20    7.40
  -3  13   1   28.80    2.30
  -3  13   1   29.20    2.10
   3  13  -1   21.70    2.10
   3  13  -1   21.60    2.50
  -3  13  -1   28.00    2.30
   3  13   1   30.00    2.70
  -3  13  -1   26.90    2.20
   4 -13   1    2.00    2.50
   5  13  -1  187.08    9.10
   5  13  -1  206.78    9.20
   5 -13  -1  197.38    9.10
   5  13   1  195.78    9.00
   5  13   1  191.08    9.10
  -5 -13   1  207.08    8.80
   6  13  -1    2.00    0.80
  -6  13   1    1.60    0.60
   6  13  -1    1.10    1.40
   6  13   1    1.50    0.70
   6  13   1    0.70    1.10
  -6 -13   1    1.60    0.50
  -6  13  -1    1.30    0.60
  -7 -13  -1   34.40    1.90
  -7  13   1   34.40    1.90
  -7 -13   1   33.60    1.90
  -7  13  -1   39.70    2.00
   0  14   1   18.00    1.60
   0  14   1   15.10    1.90
  -1  14   1    0.10    0.50
   1  14  -1    1.00    0.90
   1  14  -1   -0.60    0.50
  -1  14   1    0.70    0.80
   1  14   1   -0.10    0.80
  -1  14  -1    1.10    0.90
  -1  14  -1   -0.60    0.60
  -2  14   1  109.89    5.20
  -2  14   1  109.69    5.40
   2  14  -1  100.99    5.60
  -2  14  -1  104.79    5.40
  -2  14  -1  113.69    5.30
   2  14   1  103.49    5.50
   3  14  -1    4.20    1.40
  -3  14   1    1.70    2.20
   3  14  -1    2.60    1.40
  -3  14   1    3.50    1.00
  -3  14  -1    3.40    1.30
  -3  14  -1    5.40    1.00
   3  14   1    6.20    1.50
  -4  14   1   78.29    3.70
  -4  14   1   72.49    3.70
  -4  14  -1   72.19    3.60
  -4  14  -1   70.39    3.80
  -5  14   1    4.60    0.70
   5  14  -1    3.80    0.80
  -5  14   1    4.40    0.70
  -5  14  -1    4.50    0.80
  -5  14  -1    2.90    0.70
  -6  14   1   45.70    2.30
  -6 -14   1   38.40    2.20
  -6  14  -1   45.00    2.30
   0  15   1   -0.20    0.60
   0  15  -1    0.30    0.70
   0  15   1   -0.30    0.40
   0  15  -1    0.10    0.80
  -1  15   1    0.30    0.40
  -1  15   1    1.20    0.70
   1  15  -1    0.60    0.70
  -1  15  -1    0.70    0.70
  -1  15  -1    0.10    0.40
  -3  15   1   13.70    1.10
  -3  15   1   12.10    1.20
   3  15  -1   12.20    1.40
  -3  15  -1   11.50    1.10
  -3  15  -1   12.10    1.20
  -4  15   1    0.20    0.40
  -4  15   1    0.60    0.40
  -4  15  -1    0.20    0.40
   4  15   1    1.10    0.60
  -4  15  -1    0.10    0.40
   0   0  -2  728.43   41.10
  -1   0   2  129.89    5.60
  -1   0   2  127.59    5.40
  -1   0  -2  128.19    5.50
  -2   0  -2 1331.47   55.19
  -3   0  -2 3695.73  152.28
  -4   0  -2  335.87   14.60
  -4   0  -2  343.87   14.40
  -5   0   2    0.90    0.80
   5   0   2    0.20    0.20
  -6   0   2   60.79    3.80
   6   0   2   56.59    2.70
   7   0  -2    2.30    0.70
  -7   0   2    1.90    1.30
  -7   0  -2    1.90    1.00
   7   0   2    2.00    0.50
  -7   0   2    1.20    0.60
  -7   0   2   -1.20    3.30
  -7   0  -2    1.90    0.70
  -8   0   2   65.19    3.20
   8   0   2   61.89    3.00
  -8   0  -2   59.59    3.40
  -8   0  -2   60.29    3.20
  -8   0   2   55.29    3.10
  -8   0   2   56.39    3.30
   9   0   2  206.38    9.30
  -9   0  -2  221.38    9.70
  -9   0   2  204.18    9.60
  -9   0  -2  218.38    9.60
  -9   0   2  215.38    9.50
 -10   0   2   55.99    3.80
 -10   0  -2   63.09    4.10
 -10   0  -2   35.50    4.30
  10   0   2   49.20    2.60
 -10   0   2   48.10    3.50
 -11   0   2    4.70    0.90
  11   0   2    3.60    0.60
 -11   0   2    3.50    0.80
 -11   0  -2    2.70    0.80
 -11   0  -2    4.60    0.90
 -12   0  -2   41.60    2.20
 -12   0   2   44.90    2.40
 -12   0  -2   39.10    2.30
   0   1   2    1.00    0.20
   0  -1   2    0.70    0.50
   0  -1   2    0.70    0.20
  -1   1   2 2549.65  107.89
   1  -1   2 2677.73  107.79
  -2   1   2 1268.37   54.69
  -2  -1   2 1375.46   54.59
  -3   1   2 1920.01   80.09
  -3   1  -2 1970.80   80.39
   4  -1   2  668.23   28.30
  -4   1  -2  697.93   28.70
   5  -1   2   53.19    2.60
  -5   1   2   58.89    3.60
  -5  -1   2   56.79    3.40
   5  -1  -2   57.59    2.70
   5   1   2   56.79    2.60
  -5   1  -2   56.49    3.20
  -5   1  -2   54.39    2.70
  -6  -1  -2 1100.09   47.90
  -6  -1  -2 1081.79   48.40
  -6   1  -2 1072.49   49.99
  -7   1   2   61.99    4.20
  -7   1   2   56.29    2.90
   7  -1   2   48.80    2.60
  -7   1   2   60.99    3.10
  -7  -1  -2   54.29    2.90
  -7  -1   2   57.09    3.00
  -7   1  -2   54.79    2.90
  -7  -1   2   63.79    4.10
  -7  -1   2   54.19    2.90
   7   1   2   54.49    2.70
  -7  -1   2   53.39    2.90
  -8   1   2   26.80    1.90
  -8  -1  -2   21.50    1.70
  -8   1   2   25.70    1.70
  -8  -1  -2   20.80    1.80
  -8   1   2   23.40    1.70
   8  -1   2   19.60    1.40
   8   1   2   22.60    1.50
  -8  -1   2   26.10    1.80
  -8   1  -2   20.70    1.70
  -8  -1   2   25.20    2.80
  -8  -1   2   24.80    1.70
  -8   1  -2   19.10    1.60
   8  -1  -2   21.50    1.20
  -8   1  -2   23.40    1.90
  -8  -1   2   22.20    1.70
  -9   1   2    4.70    1.00
  -9  -1  -2    2.50    0.90
   9  -1   2    1.60    0.50
  -9  -1  -2    3.60    0.90
  -9   1   2    1.80    0.80
  -9   1   2   -0.40    0.60
   9  -1  -2    1.80    0.40
  -9   1  -2    1.60    0.80
  -9   1  -2    2.70    1.00
  -9  -1   2    2.70    0.80
   9   1   2    1.90    0.50
  -9  -1   2    1.90    0.80
  -9  -1   2    2.30    0.80
 -10  -1  -2   14.50    1.70
 -10   1   2   13.30    1.60
 -10   1   2    9.40    1.30
  10  -1   2    9.80    1.00
 -10  -1  -2   10.50    1.40
  10  -1  -2    9.50    0.90
  10   1   2   10.30    1.00
 -10  -1   2   13.50    1.40
 -10  -1   2   11.90    1.50
 -10   1  -2   12.20    1.60
 -11  -1  -2   31.50    2.00
  11  -1   2   32.80    1.90
 -11   1   2   32.70    2.10
 -11   1   2   30.80    2.10
 -11  -1  -2   32.60    2.20
 -11  -1   2   32.30    2.00
 -11  -1   2   34.10    2.10
 -11   1  -2   31.30    2.20
  11   1   2   33.60    1.90
 -11   1  -2   32.30    2.20
 -12   1   2  141.19    6.30
 -12  -1  -2  135.19    6.20
 -12   1   2  136.29    6.30
 -12  -1  -2  144.79    6.40
 -12  -1   2  150.78    7.10
 -12   1  -2  138.99    6.30
 -12  -1   2  138.69    6.30
 -12   1  -2  144.09    6.40
   0  -2  -2   47.90    2.30
   0  -2   2   42.00    2.50
   0  -2   2   45.30    2.30
   0  -2  -2   42.70    2.30
   0  -2  -2   52.19    2.70
   1  -2   2 2168.88   99.19
  -1  -2  -2 2502.25   98.99
  -1  -2   2 2509.55   98.89
  -2   2   2 5292.97  218.28
  -3   2   2  318.77   13.60
  -3  -2  -2  321.47   13.70
   3  -2   2  303.47   13.20
  -3   2   2  320.67   13.50
  -3   2  -2  305.97   13.80
  -3  -2   2  325.87   13.60
  -3  -2   2  330.07   13.40
   3  -2  -2  308.97   13.30
  -3   2  -2  309.27   13.50
  -4   2   2  715.83   29.60
  -4   2  -2  684.73   29.90
  -4   2  -2  698.23   29.70
   4   2   2  741.33   29.50
  -5  -2  -2    8.50    1.10
  -5   2   2   10.20    1.70
   5  -2   2    6.90    0.60
  -5   2  -2    8.40    0.80
  -5   2  -2    9.30    1.40
   5  -2  -2    7.30    0.70
   5   2   2    9.10    0.80
  -6   2   2  109.99    6.20
   6  -2   2  105.49    4.80
  -6  -2   2  113.39    5.80
   6  -2  -2  107.79    4.60
  -7  -2  -2   11.20    1.20
  -7  -2  -2   11.50    1.50
   7  -2   2    9.80    0.90
  -7   2  -2   11.20    1.10
  -7   2  -2   12.70    1.20
  -8   2   2  135.79    7.30
   8  -2   2  141.59    6.30
  -8  -2  -2  149.49    6.60
  -8   2   2  139.79    6.30
  -8  -2   2  145.09    6.50
  -8  -2   2  135.19    7.60
   8  -2  -2  113.29    8.90
  -8  -2   2  140.69    6.50
   8   2   2  142.19    6.30
  -8   2  -2  135.19    6.40
  -8  -2   2  138.69    6.40
   9  -2   2   45.50    2.50
  -9  -2  -2   45.20    2.70
  -9   2   2   49.99    2.80
  -9  -2  -2   43.30    2.70
   9   2  -2   39.80    2.50
  -9  -2   2   47.70    2.60
   9  -2  -2   46.10    2.30
  -9   2  -2   46.10    2.70
   9   2   2   43.90    2.40
  -9   2  -2   45.20    2.90
  -9   2  -2   43.90    2.50
  -9  -2   2   48.20    2.70
 -10  -2  -2   50.89    2.90
 -10  -2  -2   48.90    2.80
 -10   2   2   47.10    2.80
  10  -2   2   49.20    2.60
  10   2   2   47.10    2.60
  10  -2  -2   49.80    2.50
 -10  -2   2   50.09    2.90
 -10   2  -2   49.99    2.90
 -10  -2   2   49.80    2.70
 -10   2  -2   47.00    3.00
 -11   2   2   21.90    1.70
 -11  -2  -2   21.60    1.70
  11  -2   2   21.60    1.50
 -11  -2  -2   21.80    1.70
 -11   2   2   19.60    1.60
 -11   2  -2   22.60    1.80
  11   2   2   20.80    1.40
 -11   2  -2   22.50    1.70
 -11  -2   2   20.90    1.70
 -11  -2   2   25.70    2.80
 -12   2   2    0.70    0.60
 -12  -2  -2    0.30    0.40
 -12   2   2    0.80    0.50
 -12  -2  -2    0.90    0.60
 -12   2  -2    1.00    0.60
 -12  -2   2    0.30    0.50
 -12   2  -2    0.70    0.50
   0  -3   2    2.30    1.00
   0  -3  -2    1.90    0.60
   0  -3  -2    0.60    0.50
   0  -3   2    2.00    0.60
   0  -3  -2   -0.40    1.10
   1  -3   2  558.94   24.00
  -1  -3  -2  536.95   23.80
   1  -3   2  545.25   23.70
  -1  -3   2  528.35   23.80
   1  -3  -2  627.04   24.10
   2  -3   2  194.18    8.50
  -2  -3  -2  189.48    8.50
   2  -3   2  183.28    7.90
  -2  -3  -2  180.28    7.90
  -2  -3  -2  187.28    8.50
  -2  -3  -2  188.98    8.30
   2  -3   2  184.78    9.10
  -2  -3   2  186.28    8.30
   2  -3  -2  190.78    8.20
  -2  -3   2  194.18    8.60
  -2  -3   2  195.18    8.30
   2   3   2  173.88    8.00
  -3  -3  -2   58.19    3.10
   3  -3   2   62.69    2.60
  -3  -3  -2   51.69    2.50
  -3   3   2   54.89    3.30
  -3   3   2   57.09    2.90
  -3   3   2   58.39    3.60
   3  -3  -2   56.19    2.50
   3  -3  -2   49.10    3.20
  -3  -3   2   56.19    3.00
  -3  -3   2   55.99    2.70
   3   3   2   53.39    2.90
  -3   3  -2   45.70    4.40
  -3  -3   2   55.19    2.90
   4  -3   2  133.49    5.70
  -4  -3  -2  127.59    5.80
  -4   3   2  132.79    6.00
  -4   3   2  101.39   12.40
  -4   3   2  135.29    6.70
   4  -3  -2  134.29    5.70
  -4   3  -2  128.69    6.80
  -4  -3   2  136.79    6.20
   4   3   2  132.39    5.90
   4  -3  -2  138.49    5.90
  -4   3  -2  134.19    6.10
  -5  -3  -2   10.80    1.20
   5  -3   2    9.30    1.20
  -5   3   2    9.50    1.20
  -5   3   2    8.40    0.80
  -5   3   2   10.10    1.70
  -5   3  -2    9.90    3.20
  -5   3  -2    8.90    0.90
   5   3   2   10.10    1.00
   5  -3  -2    9.10    0.60
   5  -3  -2    8.20    0.70
  -6   3   2   60.39    3.10
  -6  -3  -2   52.39    2.80
  -6   3   2   54.49    2.90
   6  -3   2   54.29    2.70
   6   3  -2   58.89    2.60
  -6   3  -2   50.99    5.20
  -6   3  -2   55.89    2.90
  -6   3  -2   57.39    3.70
   6  -3  -2   52.99    2.60
  -6  -3   2   59.89    3.50
  -7  -3  -2  111.79    5.30
  -7   3   2  105.09    5.20
  -7   3   2  112.59    5.50
   7  -3   2  112.39    5.10
  -7  -3  -2  125.59    5.30
  -7   3   2  106.99    5.20
  -7   3   2  114.59    5.40
   7   3  -2  112.19    5.10
  -7  -3   2  109.89    5.30
  -7   3  -2  115.19    5.40
  -7  -3   2  110.89    5.30
  -7  -3   2  107.19    6.10
   7  -3  -2  110.79    5.00
  -7   3  -2  107.39    5.30
   7   3   2  129.49    5.30
  -7  -3   2  121.69    5.80
  -8  -3  -2    9.10    1.00
  -8  -3  -2    6.60    1.00
  -8  -3  -2    6.20    1.00
   8  -3   2    8.10    0.90
  -8   3  -2    8.70    1.10
  -8   3  -2    6.50    1.10
   8   3   2    7.20    1.10
  -8  -3   2    5.10    0.90
  -8   3  -2    7.10    1.10
   9  -3   2   42.50    2.50
  -9   3   2   45.00    2.70
  -9  -3  -2   45.70    2.70
   9   3  -2   44.00    2.50
  -9   3   2   47.50    2.80
  -9  -3  -2   39.50    2.50
  -9   3  -2   45.40    2.70
  -9  -3   2   41.60    2.60
  -9  -3   2   45.30    2.60
   9   3   2   42.10    2.50
  -9   3  -2   44.50    2.80
  -9   3  -2   40.20    2.50
   9  -3  -2   47.40    2.40
 -10   3   2   30.00    2.10
 -10  -3  -2   27.70    2.10
  10   3  -2   27.50    1.80
 -10  -3  -2   28.90    1.80
  10  -3   2   27.80    1.80
  10   3   2   31.10    1.80
  10  -3  -2   30.70    1.80
 -10   3  -2   28.10    2.10
 -10   3  -2   28.80    1.80
 -10  -3   2   32.20    2.10
 -10   3  -2   26.50    2.20
 -11  -3  -2   78.29    3.90
 -11   3   2   82.59    4.00
 -11   3   2   79.29    3.90
  11  -3   2   75.59    3.80
 -11   3  -2   78.19    4.00
  11  -3  -2   76.29    3.60
  11   3   2   76.69    3.70
 -11   3  -2   78.19    4.00
 -11  -3   2   80.19    3.90
 -12   3   2   13.90    1.10
 -12   3   2   12.90    1.20
 -12  -3  -2   15.00    1.20
 -12  -3   2   13.90    1.10
 -12   3  -2   12.90    1.20
 -12   3  -2   15.50    1.20
   0  -4  -2  877.61   39.10
   0  -4   2  981.10   44.10
  -1  -4  -2  102.29    4.90
   1  -4   2   98.89    5.10
  -1  -4  -2   94.39    4.80
  -1  -4  -2   99.19    5.30
   1  -4   2   97.29    4.30
   1  -4   2   96.99    5.60
   1  -4  -2  103.19    4.80
  -1  -4   2   93.09    4.80
  -1  -4   2  102.59    5.40
  -2  -4  -2   73.19    4.00
  -2  -4  -2   77.69    3.80
   2  -4   2   69.99    5.10
   2   4  -2   74.79    3.50
   2  -4   2   73.79    3.40
  -2  -4  -2   76.79    4.30
  -2   4   2   70.79    6.60
   2  -4   2   72.69    4.00
  -2  -4   2   71.79    3.80
   2  -4  -2   74.79    3.70
   2  -4  -2   77.09    3.40
  -2  -4   2   70.59    4.20
   2   4   2   73.49    3.50
  -3   4   2 1425.36   58.69
  -3   4   2 1257.37   55.89
  -4   4   2  565.14   23.50
   4   4  -2  557.74   23.00
  -4  -4  -2  523.05   22.90
  -4   4   2  509.95   23.90
   4   4   2  580.24   23.10
  -4   4  -2  525.75   23.50
  -4  -4   2  589.04   23.50
   5  -4   2  194.08    8.60
  -5   4   2  208.08    8.90
  -5   4   2  196.18    9.40
  -5   4  -2  190.18    9.10
   5   4   2  222.68    8.90
   5  -4  -2  200.08    8.60
  -5   4  -2  189.98    9.80
   6  -4   2  144.19    6.30
  -6   4   2  104.29   13.40
   6   4  -2  138.99    6.20
  -6   4   2  137.89    6.10
  -6   4   2  136.29    6.30
  -6   4   2  157.78    7.00
  -6   4   2  139.79    6.40
  -6   4  -2  126.99   13.30
  -6  -4   2  139.99    6.30
  -6  -4   2  140.69    6.40
  -6  -4   2  137.49    6.90
   6  -4  -2  142.09    6.20
  -6   4  -2  129.39    6.50
   6   4   2  144.89    6.40
  -7  -4  -2    0.40    0.50
  -7   4   2    1.10    0.60
   7  -4   2    0.80    0.40
  -7  -4  -2    0.60    0.60
  -7   4  -2    1.00    0.60
  -7   4  -2    3.30    1.80
  -7   4  -2    0.40    0.60
   7   4   2    0.80    0.60
  -7   4  -2    0.50    0.40
  -7   4  -2    0.50    0.80
  -7   4  -2    1.00    1.90
   8   4  -2  308.87   13.60
   8  -4   2  308.27   13.60
  -8   4   2  330.07   13.80
  -8   4   2  302.57   13.60
  -8  -4  -2  340.67   17.00
  -8   4   2  314.77   13.90
  -8  -4  -2  307.07   13.70
   8  -4  -2  310.67   13.50
  -8  -4   2  299.87   13.60
  -8   4  -2  320.07   13.80
  -8   4  -2  331.07   14.00
  -8   4  -2  321.67   13.70
  -8  -4   2  310.97   13.70
   8   4   2  320.57   13.70
   9  -4   2  380.26   17.00
  -9  -4  -2  396.36   16.60
  -9   4   2  420.06   16.70
   9  -4  -2  398.26   17.60
  -9   4  -2  364.16   16.50
  -9  -4   2  381.66   16.50
  -9   4  -2  366.06   16.70
  -9  -4   2  369.36   16.50
  -9   4  -2  387.06   16.70
 -10  -4  -2    5.70    1.10
 -10   4   2    5.70    1.10
 -10   4   2    5.00    0.90
  10  -4   2    6.00    0.90
 -10   4  -2    5.00    1.00
 -10   4  -2    4.20    1.00
 -10  -4   2    6.30    1.10
  10  -4  -2    6.80    0.90
  10   4   2    6.00    0.90
  11  -4   2   58.59    3.00
 -11  -4  -2   61.89    3.20
 -11   4   2   59.99    3.10
 -11   4   2   59.59    3.10
  11  -4  -2   55.19    2.90
 -11   4  -2   56.89    3.10
 -11  -4   2   57.09    3.00
  11   4   2   56.49    2.90
 -11   4  -2   59.89    3.20
 -12   4   2   16.80    1.20
 -12   4   2   16.70    1.20
 -12  -4  -2   16.80    1.30
 -12  -4   2   18.80    1.20
 -12   4  -2   16.10    1.20
 -12   4  -2   16.30    1.30
   0   5  -2    0.20    0.40
   0  -5  -2    1.00    0.60
   0  -5  -2    3.70    0.80
   0  -5   2   -0.60    0.50
   0  -5   2    0.10    0.20
   0  -5  -2    5.80    1.90
   0   5   2    0.60    0.40
   0  -5   2   -1.70    1.60
   0  -5  -2    1.00    0.40
  -1  -5  -2  126.39    6.70
   1  -5   2  132.09    7.60
  -1  -5  -2  129.39    6.30
   1  -5   2  135.09    6.40
  -1  -5  -2  113.59    6.10
   1  -5   2  121.69    5.60
  -1  -5   2  130.29    6.30
   1   5   2  121.39    5.70
   1  -5  -2  129.09    6.40
   1  -5  -2  134.69    5.60
  -1  -5   2  128.49    6.80
   1  -5  -2  137.19    6.20
  -1   5  -2  107.19    7.90
   1  -5  -2  126.89    7.20
  -2  -5  -2  417.36   18.00
  -2  -5  -2  398.46   18.20
   2  -5   2  464.95   18.30
  -2  -5  -2  397.46   18.00
   2   5  -2  379.66   17.30
   2  -5   2  403.66   18.90
  -2  -5   2  405.46   18.30
  -2  -5   2  404.26   17.80
   2  -5  -2  414.76   17.60
  -3  -5  -2  804.22   34.10
   3  -5   2  794.22   35.80
   3  -5   2  774.02   34.20
  -3  -5   2  810.72   34.10
   4   5  -2   34.20    1.90
  -4   5   2   29.00    4.20
  -4   5   2   27.10    2.20
   4  -5   2   31.60    1.70
  -4  -5   2   32.30    2.40
   4  -5  -2   27.50    1.80
  -4  -5   2   30.30    2.00
   4  -5  -2   28.60    1.70
  -4  -5   2   26.90    2.90
   5  -5   2  192.58    8.30
   5   5  -2  216.78    8.50
  -5   5   2  187.88    8.60
  -5   5   2  181.48    8.70
  -5   5   2  182.08    8.40
  -5   5   2  190.18    9.80
  -5  -5   2  211.88    8.90
  -5   5  -2  190.28    8.60
   5  -5  -2  192.58    8.30
  -5  -5   2  175.98    8.80
  -5   5  -2  168.28    8.80
  -6   5   2   -0.30    1.70
  -6  -5  -2    1.80    1.10
  -6   5   2    1.10    0.70
  -6   5   2    0.50    0.60
   6  -5   2    1.30    0.60
  -6   5   2    1.00    0.60
  -6   5   2    0.20    0.40
  -6   5  -2    0.10    0.60
  -6   5  -2    0.30    0.60
  -6   5  -2    0.00    0.60
   6  -5  -2   -0.10    0.30
  -6   5  -2    1.40    0.60
  -6   5  -2   -0.20    1.30
  -6   5  -2    2.30    3.30
   7   5  -2    1.00    0.70
  -7  -5  -2    0.20    0.60
  -7   5   2    0.90    0.60
   7  -5   2    0.60    0.50
  -7   5   2    0.00    0.50
  -7   5   2   -0.10    0.70
  -7  -5  -2    1.40    0.70
  -7   5   2    0.40    0.60
   7   5   2    1.90    0.70
  -7  -5   2    0.30    0.60
  -7   5  -2   -0.20    0.60
  -7   5  -2    1.80    0.80
  -7   5  -2    1.90    2.50
  -7  -5   2    1.20    1.00
  -7   5  -2    1.20    0.70
  -7   5  -2    0.20    1.20
  -7  -5   2    0.00    0.60
   7  -5  -2    1.60    0.50
  -7   5  -2    0.10    0.60
   8   5  -2  636.84   27.40
  -8   5   2  661.83   27.50
  -8  -5  -2  616.84   27.20
  -8  -5  -2  653.83   27.30
  -8   5   2  701.93   27.40
  -8   5   2  702.83   27.30
   8  -5   2  652.53   27.30
  -8   5   2  666.03   27.50
  -8  -5   2  639.24   27.30
  -8   5  -2  623.84   27.50
   8  -5  -2  651.53   27.20
  -8   5  -2  639.74   27.40
  -8   5  -2  599.24   27.30
  -8  -5   2  630.84   27.30
   8   5   2  627.44   27.40
   9  -5   2   52.19    3.00
   9   5  -2   53.89    3.10
  -9  -5  -2   55.89    4.20
  -9  -5  -2   53.59    3.10
  -9   5  -2   53.69    3.10
  -9  -5   2   50.69    3.00
  -9   5  -2   53.79    3.20
   9   5   2   51.39    3.00
  -9  -5   2   54.49    3.00
  -9   5  -2   52.99    3.10
  10   5  -2   53.19    3.80
 -10   5   2   48.10    2.80
 -10  -5  -2   47.10    2.80
  10  -5   2   52.69    2.80
 -10   5   2   44.70    4.10
  10   5   2   46.10    2.60
 -10  -5   2   46.60    2.60
  10  -5  -2   46.20    2.60
 -10  -5   2   49.60    2.80
 -10   5  -2   47.50    2.90
 -10   5  -2   49.40    2.60
 -10   5  -2   47.80    3.20
 -11  -5  -2    3.40    1.20
 -11   5   2    1.80    0.90
  11  -5   2    3.10    0.60
 -11  -5   2    3.60    0.60
  11   5   2    1.70    2.20
 -11  -5   2    4.40    0.80
 -11   5  -2    4.00    1.50
  11  -5  -2    4.30    1.60
 -11   5  -2    1.90    0.90
 -12  -5  -2  124.09    5.40
 -12   5   2  117.39    5.30
 -12   5   2  114.19    5.30
 -12   5  -2  119.59    5.40
 -12  -5   2  135.19    5.50
 -12   5  -2  115.39    5.40
   0  -6  -2 1169.98   49.20
   0  -6  -2 1110.99   48.40
   0  -6   2 1165.48   49.30
  -1   6   2    1.30    0.50
   1  -6   2    0.60    0.80
   1   6  -2    0.90    0.60
   1  -6   2   -1.10    2.70
   1  -6   2   -1.50    0.70
  -1  -6  -2    1.90    0.90
  -1  -6  -2    0.60    0.40
  -1  -6  -2    0.10    0.60
  -1  -6  -2   -0.90    1.90
  -1  -6   2    1.30    0.80
   1  -6  -2    1.20    0.60
   1  -6  -2    0.50    0.40
   1  -6  -2   -0.90    6.20
  -1  -6   2    2.20    1.70
   1  -6  -2    1.40    0.80
   1   6   2    0.90    0.50
  -1   6  -2    1.60    0.60
  -2  -6  -2  398.76   17.50
  -2  -6  -2  392.86   17.20
   2   6  -2  378.56   16.70
   2  -6   2  385.66   19.10
   2  -6   2  421.56   17.70
   2  -6   2  391.56   16.50
  -2   6  -2  362.36   17.00
   2   6   2  379.86   16.70
  -2  -6   2  396.46   18.00
   2  -6  -2  407.26   16.50
   2  -6  -2  384.46   17.00
  -2  -6   2  378.76   17.20
  -3  -6  -2    5.70    0.70
   3  -6   2    6.30    1.40
   3  -6   2    5.20    0.70
   3  -6   2   10.50    5.60
   3   6  -2    6.30    0.90
  -3  -6   2    4.80    1.70
   3  -6  -2    5.60    1.00
  -3  -6   2    4.60    1.00
   3  -6  -2    6.20    0.80
   4  -6   2   23.70    1.50
   4   6  -2   24.70    1.70
   4  -6  -2   21.70    1.60
  -4  -6   2   24.40    1.90
  -4  -6   2   23.80    1.90
   4  -6  -2   23.80    1.50
  -4  -6   2   23.80    2.80
  -5   6   2  176.18    7.90
   5   6  -2  189.38    8.10
   5  -6   2  176.48    7.90
  -5  -6  -2  176.38   10.20
  -5   6   2  163.98    7.80
  -5   6   2  172.58    7.90
  -5   6   2  194.88    9.60
  -5   6  -2  164.38    7.90
  -5   6  -2  167.78    8.00
   5  -6  -2  172.38    7.80
  -5   6  -2  175.38    7.90
  -5  -6   2  174.78    8.30
   5   6   2  184.48    8.10
  -5  -6   2  182.38    7.90
  -6   6   2   49.90    2.80
   6  -6   2   49.70    2.70
  -6   6   2   47.00    2.70
  -6  -6  -2   49.00    2.70
  -6   6   2   50.29    2.80
  -6   6   2   47.50    2.80
  -6   6  -2   46.40    2.80
  -6   6  -2   46.80    2.80
   6  -6  -2   52.19    2.70
  -6   6  -2   49.70    2.90
   6   6   2   48.50    3.00
  -6   6  -2   44.10    2.90
   7  -6   2   73.89    3.80
  -7  -6  -2   75.89    3.80
  -7   6   2   75.19    4.00
   7   6  -2   82.69    4.10
  -7   6   2   74.09    3.90
  -7   6   2   84.29    3.90
  -7  -6  -2   68.59    3.80
  -7   6  -2   71.99    3.90
  -7  -6   2   73.09    3.90
  -7   6  -2   70.49    3.90
   7   6   2   73.79    4.00
  -7   6  -2   75.89   10.00
  -7   6  -2   73.19    4.00
  -7  -6   2   76.09    3.80
   7  -6  -2   73.69    3.80
  -8  -6  -2  234.38   10.10
   8  -6   2  227.68   10.20
  -8   6   2  229.28   10.20
  -8  -6  -2  219.98   10.00
  -8   6   2  219.18   10.10
   8   6  -2  226.68   10.30
  -8   6   2  231.48   10.20
  -8   6   2  217.08   10.10
  -8   6  -2  224.48   10.20
   8  -6  -2  230.08   10.10
  -8   6  -2  225.78   10.10
   8   6   2  232.78   10.30
  -8  -6   2  237.28   10.10
  -8   6  -2  229.38   10.20
  -8   6  -2  222.68   10.20
  -8  -6   2  227.28   10.10
  -9  -6  -2    6.40    1.00
   9  -6   2    7.10    1.10
  -9  -6  -2    7.70    0.90
   9   6  -2    9.70    1.30
  -9   6  -2    7.90    1.20
   9  -6  -2   11.50    1.10
  -9  -6   2    9.40    1.20
   9   6   2    9.00    1.20
  -9   6  -2    5.20    0.90
  -9   6  -2   11.10    1.40
  -9  -6   2    7.90    1.10
  10  -6   2    0.50    2.10
 -10   6   2    2.80    0.80
 -10  -6  -2    1.30    0.80
 -10   6   2    2.20    0.70
 -10   6  -2    0.90    0.70
 -10   6  -2    1.90    0.70
  10  -6  -2    2.90    0.70
  10   6   2    1.10    0.60
 -10   6  -2    2.20    0.60
 -11   6   2   20.50    1.50
 -11  -6  -2   22.20    1.60
  11  -6   2   19.40    2.80
 -11   6   2   22.10    1.50
 -11  -6   2   21.90    1.50
  11  -6  -2   18.10    1.70
  11   6   2   17.50    1.70
 -11  -6   2   23.20    1.60
 -11   6  -2   19.70    1.50
 -11   6  -2   20.80    1.60
   0  -7   2    0.50    2.60
   0  -7   2    0.10    0.80
   0  -7  -2    1.00    0.90
   0  -7  -2    0.50    0.70
   0  -7  -2   -0.50    2.70
   0   7  -2    0.30    0.50
   0  -7   2    0.60    0.40
   0  -7  -2    0.30    0.40
   0   7   2   -0.30    0.40
   1  -7   2  150.18    8.00
  -1   7   2  148.49    6.90
   1   7  -2  153.38    7.10
   1  -7   2  161.58    9.60
  -1  -7  -2  155.68    7.80
  -1  -7  -2  156.48    7.80
  -1  -7  -2  155.48    6.90
  -1  -7   2  145.19    8.70
   1  -7  -2  156.98    6.90
   1  -7  -2  165.48    7.70
   1   7   2  153.58    7.10
  -1  -7   2  153.68    7.80
  -2  -7  -2  174.38    9.80
   2   7  -2  182.28    8.40
   2  -7   2  192.48    9.50
   2  -7   2  185.68    8.10
  -2  -7  -2  178.68    9.10
   2  -7   2  182.48   11.50
  -2  -7  -2  177.38    8.90
  -2  -7   2  186.58    9.80
   2   7   2  178.38    8.30
   2  -7  -2  188.98    8.10
   2  -7  -2  198.08    8.80
  -2  -7   2  175.68    8.90
  -3  -7  -2   78.79    4.60
  -3  -7  -2   74.69    3.90
  -3  -7  -2   83.29    4.20
   3  -7   2   76.09    5.20
  -3  -7  -2   80.89    5.60
  -3   7   2   96.09    4.90
   3   7  -2   81.19    4.20
   3  -7   2   80.89    3.90
  -3  -7   2   81.99    4.70
   3   7   2   76.19    4.10
  -3  -7   2   82.89    5.60
   3  -7  -2   82.49    3.90
  -3  -7   2   81.19    4.50
  -3  -7   2   83.19    4.70
   3  -7  -2   85.09    8.60
  -4  -7  -2   34.80    2.50
  -4   7   2   30.50    2.10
  -4   7   2   38.30    2.20
   4   7  -2   32.20    2.20
   4  -7   2   28.80    1.90
  -4   7   2   29.60    2.20
  -4   7   2   33.20    2.20
  -4  -7   2   34.80    3.50
  -4   7  -2   30.10    2.40
  -4  -7   2   31.30    2.00
  -4  -7   2   30.80    2.30
   4  -7  -2   33.70    2.00
   4   7   2   33.10    2.20
  -4   7  -2   33.80    2.90
  -4  -7   2   48.60    6.30
  -4   7  -2   37.20    3.50
  -5   7   2   14.60    1.50
   5  -7   2   15.20    1.30
  -5   7   2   16.40    1.50
  -5  -7  -2   15.00    1.40
  -5   7   2   14.10    1.40
  -5   7   2   10.70    1.70
  -5   7   2   14.90    1.30
  -5   7  -2   14.60    1.40
  -5   7  -2   17.10    1.90
  -5   7  -2   15.30    1.50
   5  -7  -2   16.60    1.30
   5   7   2   16.80    2.10
   5   7   2   17.80    1.70
  -5   7  -2   13.50    1.40
  -6   7   2  223.18   10.00
  -6  -7  -2  207.88   10.20
  -6   7   2  230.28   10.00
  -6   7   2  213.58    9.90
   6  -7   2  231.68   10.00
   6   7  -2  231.08   10.20
  -6   7   2  199.98   11.20
  -6   7   2  183.68   12.70
  -6  -7   2  238.38   11.00
  -6   7  -2  217.58   10.20
  -6   7  -2  217.68   10.00
   6  -7  -2  232.88    9.90
  -6   7  -2  229.98   11.20
   6   7   2  247.58   10.30
  -7   7   2   79.69    4.10
  -7   7   2   74.59    4.00
   7  -7   2   74.99    4.00
  -7  -7  -2   79.89    3.90
  -7   7   2   77.19    4.60
  -7  -7  -2   76.99    3.90
  -7   7   2   78.59    4.10
  -7   7   2   74.29    4.00
  -7   7   2   83.29   10.60
  -7   7   2   63.49    4.90
  -7   7   2   68.99    3.70
   7   7  -2   79.39    4.30
  -7  -7   2   78.39    4.00
  -7   7  -2   79.19    4.10
  -7  -7   2   76.59    3.90
  -7   7  -2   77.29    4.10
  -7   7  -2   83.49    4.20
  -7   7  -2   77.09    4.20
   7   7   2   87.69    4.40
   7  -7  -2   81.29    4.00
  -8  -7  -2   57.19    3.20
  -8   7   2   57.89    3.20
   8  -7   2   57.69    3.20
   8   7  -2   62.89    3.50
  -8   7   2   59.29    3.30
  -8   7   2   58.79    3.20
  -8   7   2   60.09    3.30
  -8  -7  -2   58.99    3.20
  -8   7  -2   53.09    3.20
  -8   7  -2   53.89    3.30
   8   7   2   57.49    3.40
  -8  -7   2   55.29    3.20
   8  -7  -2   57.99    3.20
  -8   7  -2   54.89    3.30
  -8  -7   2   59.49    3.20
  -8   7  -2   54.59    3.20
   9  -7   2   32.20    2.10
  -9  -7  -2   29.90    2.00
   9   7  -2   28.30    2.10
  -9  -7  -2   27.20    1.90
   9   7   2   27.30    2.10
  -9  -7   2   26.40    1.90
  -9  -7   2   23.40    1.90
   9  -7  -2   34.90    2.00
 -10   7   2   74.59    3.50
  10  -7   2   64.09    3.50
 -10  -7  -2   66.09    3.20
 -10  -7  -2   71.69    3.50
 -10   7   2   66.09    3.50
 -10   7  -2   68.59    3.40
 -10   7  -2   65.39    3.40
  10   7   2   60.69    3.40
  10  -7  -2   64.79    3.40
 -10   7  -2   68.29    3.50
 -11   7   2    0.20    0.40
 -11  -7  -2    0.20    0.50
 -11   7   2    0.30    0.50
 -11   7  -2    0.00    0.50
 -11   7  -2    0.70    0.40
 -11  -7   2   -0.20    0.40
 -11  -7   2    0.30    0.50
   0  -8   2   78.49    7.50
   0   8   2   77.69    4.50
   0   8  -2   86.29    4.40
   0  -8  -2   78.99    7.90
   0  -8  -2   95.59    5.10
   0  -8  -2   84.89    4.10
   0   8   2   83.09    4.20
   0  -8   2   89.29    5.40
   0  -8  -2   84.99    5.20
   1   8  -2  386.86   17.50
  -1  -8  -2  381.86   17.20
  -1  -8  -2  399.86   18.40
  -1  -8  -2  402.86   17.20
   1  -8   2  376.86   18.50
  -1   8   2  400.76   17.20
   1  -8   2  402.66   25.40
  -1   8   2  454.15   17.80
   1  -8   2  406.56   17.30
  -1  -8  -2  396.46   19.40
   1   8   2  361.26   17.70
   1  -8  -2  417.26   18.20
  -1   8  -2  392.16   17.70
  -1   8  -2  421.26   17.50
  -1   8  -2  444.56   18.30
   1  -8  -2  425.66   19.10
  -1  -8   2  408.06   19.80
   1  -8  -2  415.46   17.30
  -1  -8   2  399.76   18.50
   1  -8  -2  432.96   20.70
   1   8   2  389.06   17.50
  -2  -8  -2    7.90    2.80
  -2  -8  -2    9.60    1.10
   2  -8   2    5.20    6.20
  -2   8   2   10.60    1.40
  -2  -8  -2   10.60    1.80
   2   8  -2   11.70    1.40
   2  -8   2    9.40    2.10
  -2   8   2   12.00    1.50
  -2   8   2   13.90    1.70
   2  -8   2   10.70    1.20
  -2  -8   2    9.00    2.80
   2  -8  -2   15.40    7.40
   2  -8  -2   15.60    2.40
  -2   8  -2    9.40    1.40
  -2   8  -2   12.50    1.80
   2  -8  -2    8.60    1.10
  -2   8  -2   12.00    1.20
   2  -8  -2   12.50    1.80
  -2  -8   2   14.20    1.20
  -3  -8  -2   76.19    4.00
  -3   8   2   89.59    4.30
  -3  -8  -2   71.69    5.90
   3   8  -2   77.29    4.40
  -3   8   2   84.19    4.10
  -3   8   2   70.29    4.00
   3  -8   2   74.59    4.00
  -3   8   2   90.79    4.90
   3   8   2   78.49    4.30
  -3  -8   2   79.09    4.00
  -3   8  -2   92.69    4.50
  -3  -8   2   74.69    4.60
   3  -8  -2   80.39    4.00
  -3   8  -2   81.29    4.10
  -3  -8   2   75.19    4.80
  -3  -8   2   74.99    5.90
  -3   8  -2   91.39    4.50
  -3   8  -2   84.29    4.10
  -4   8   2   28.60    2.80
  -4   8   2   22.50    1.70
  -4   8   2   19.90    1.80
   4  -8   2   20.00    1.60
  -4  -8  -2   22.00    1.60
  -4   8   2   26.70    2.00
  -4   8   2   19.30    1.60
   4  -8  -2   22.20    1.60
  -4   8  -2   18.40    1.60
  -4   8  -2   19.00    1.60
  -4  -8   2   21.30    2.00
  -4   8  -2   23.40    2.10
  -4   8  -2   23.60    3.50
  -4   8  -2   18.60    1.60
   5  -8   2   68.99    3.70
  -5   8   2   73.69    3.70
  -5  -8  -2   66.79    4.00
  -5   8   2   72.09    3.90
  -5   8   2   70.99    4.70
  -5   8   2   67.59    4.90
  -5   8   2   79.59    5.50
  -5   8  -2   79.89    4.00
   5  -8  -2   75.99    3.80
  -5  -8   2   69.09    4.10
  -5   8  -2   64.79    3.70
  -5   8  -2   67.59    4.60
   5   8   2   78.19    4.20
  -5   8  -2   75.09    5.30
  -5   8  -2   80.59    4.70
   5   8   2   67.49    4.10
  -5  -8   2   81.49    4.70
  -6   8   2  378.16   16.90
   6   8  -2  404.96   17.40
  -6   8   2  397.36   16.90
   6  -8   2  391.16   17.00
  -6   8   2  420.86   17.00
  -6   8   2  410.56   17.10
  -6   8   2  377.06   17.10
  -6  -8  -2  384.86   16.90
  -6   8  -2  370.26   17.20
  -6  -8   2  397.16   17.00
  -6   8  -2  386.46   17.00
   6   8   2  402.06   17.40
  -6   8  -2  399.56   17.00
   6  -8  -2  401.86   17.00
  -6   8  -2  380.96   17.00
  -7   8   2  304.87   13.30
  -7   8   2  307.97   13.20
  -7   8   2  306.77   14.70
  -7  -8  -2  304.67   13.20
  -7   8   2  291.17   13.20
  -7   8   2  294.57   13.10
  -7   8   2  316.57   13.30
  -7   8  -2  289.77   13.40
  -7   8  -2  297.17   13.20
   7   8   2  270.97   17.50
  -7  -8   2  307.47   13.10
  -7   8  -2  297.57   13.20
  -7  -8   2  303.07   13.20
  -7   8  -2  310.17   13.30
   8   8  -2   67.19    3.80
  -8   8   2   63.19    3.40
  -8  -8  -2   61.79    3.40
   8  -8   2   65.39    3.60
  -8   8   2   63.99    3.60
  -8  -8  -2   67.39    3.40
  -8   8   2   62.19    3.40
  -8   8   2   59.99    3.40
   8  -8  -2   63.79    3.50
   8   8   2   66.49    3.80
  -8  -8   2   64.09    3.40
  -8   8  -2   67.99    3.60
  -8   8  -2   63.99    3.50
  -8  -8   2   63.49    3.50
  -8   8  -2   70.59    3.50
  -9   8   2    7.70    1.10
   9  -8   2    7.20    1.10
  -9  -8  -2    8.10    1.10
   9   8  -2    5.30    2.20
  -9  -8  -2    4.40    0.80
   9   8   2    5.60    1.40
   9  -8  -2    7.80    1.10
  -9   8  -2    6.10    0.90
  -9  -8   2    5.20    0.90
  -9  -8   2    5.90    1.00
  10  -8   2    0.20    0.50
 -10  -8  -2    0.70    0.40
 -10   8   2    0.50    0.50
 -10  -8  -2    0.60    0.60
  10   8  -2    4.00    1.10
 -10   8   2    1.00    0.50
  10  -8  -2    0.50    0.40
  10   8   2    0.60    0.50
 -10  -8   2    0.70    0.50
 -10   8  -2    0.10    0.40
 -10   8  -2    0.60    0.50
 -11   8   2    0.20    0.40
 -11  -8  -2    0.70    0.50
 -11   8   2    0.90    0.70
 -11  -8   2    0.10    0.40
 -11   8  -2   -0.10    0.30
 -11  -8   2    0.40    0.50
 -11   8  -2   -0.50    0.30
   0  -9  -2    0.80    0.50
   0  -9   2   -0.80    2.20
   0  -9   2   -2.10    4.40
   0   9  -2    0.60    0.70
   0   9   2   -0.30    2.00
   0   9  -2    0.70    0.70
   0   9   2    0.70    0.90
   0  -9  -2   -4.00    4.00
   0  -9  -2    0.80    1.10
   0  -9   2    3.20    3.90
   0   9   2    2.00    0.60
   0  -9   2    0.30    1.10
   1  -9   2   26.40    6.80
   1  -9   2   26.00    3.30
   1  -9   2   25.40    1.80
  -1  -9  -2   39.10    5.40
   1   9  -2   28.40    2.20
  -1   9   2   29.80    2.10
  -1  -9  -2   26.20    1.80
  -1   9   2   21.90    2.60
  -1   9   2   27.60    2.40
   1  -9  -2   36.60    7.20
   1   9   2   23.50    1.90
  -1  -9   2   22.70    4.20
  -1  -9   2   27.30    1.80
  -1   9  -2   26.00    3.60
   1  -9  -2   27.70    3.00
  -1   9  -2   26.10    1.90
   1  -9  -2   29.60    1.90
  -1   9  -2   25.10    2.20
  -1  -9   2   24.10    2.90
  -1   9  -2   23.40    2.40
   2   9  -2    5.60    1.40
  -2   9   2    4.80    1.20
  -2   9   2    5.30    0.80
   2   9  -2    4.00    1.00
  -2  -9  -2    4.70    0.90
   2  -9   2   18.70    8.50
  -2   9   2    3.50    0.70
  -2   9   2    4.70    0.90
  -2  -9  -2    4.60    3.20
   2  -9   2    6.60    2.10
   2  -9  -2    4.20    1.40
  -2  -9   2   -0.80    3.00
  -2  -9   2    5.50    1.50
  -2   9  -2    4.10    0.80
  -2   9  -2    4.40    1.20
  -2  -9   2    2.70    0.80
  -2   9  -2    3.70    0.80
  -2   9  -2    3.60    1.00
  -3   9   2   93.29    4.60
   3  -9   2   88.59    4.60
  -3  -9  -2   84.69    5.50
  -3   9   2  102.59    5.10
  -3   9   2  107.39    5.00
  -3  -9  -2   80.99    7.00
  -3   9   2   86.09    4.50
  -3  -9  -2   86.79    4.60
   3   9   2   83.79    5.10
  -3   9  -2  108.49    5.20
  -3   9  -2   94.69    4.60
  -3  -9   2   90.89    5.30
  -3   9  -2   97.69    4.70
   3  -9  -2   86.29    4.60
   3   9   2   95.69    5.00
  -3   9  -2  103.39    5.10
  -4   9   2  214.48    9.40
  -4   9   2  200.58    9.20
  -4  -9  -2  178.38    8.90
  -4   9   2  181.18    9.00
   4   9   2  221.08    9.40
  -4   9  -2  213.78    9.30
  -4   9  -2  184.48    9.50
  -4  -9   2  185.58    8.90
   4  -9  -2  177.68    8.90
  -4  -9   2  221.88   11.10
  -4   9  -2  214.98    9.50
   4   9   2  212.18    9.50
  -4  -9   2  169.48    9.80
   5  -9   2    8.70    1.20
  -5   9   2    9.90    1.30
  -5   9   2   11.00    1.50
  -5   9   2    8.80    1.10
  -5   9   2   10.10    1.30
  -5   9   2    9.60    1.50
  -5   9  -2    8.70    1.90
  -5   9  -2    9.40    1.50
  -5   9  -2    8.50    1.30
  -5   9  -2    9.60    1.90
  -5   9  -2    9.90    1.30
   5  -9  -2   11.70    1.40
  -6   9   2   16.10    1.40
  -6   9   2   14.90    1.70
  -6   9   2   15.60    1.50
  -6   9   2   14.80    1.60
   6  -9   2   19.20    1.60
  -6  -9  -2   16.40    1.70
  -6   9   2   17.60    1.70
   6  -9  -2   15.70    1.60
  -6   9  -2   14.60    1.60
  -6   9  -2   17.00    1.50
   6   9   2   19.20    2.20
  -6   9  -2   14.10    1.60
  -6  -9   2   18.80    1.80
  -6   9  -2   17.90    1.90
  -7   9   2  206.38   10.70
  -7  -9  -2  224.28   10.00
  -7   9   2  235.18   10.10
  -7   9   2  207.88    9.90
   7   9  -2  214.48   10.30
  -7   9   2  228.08    9.90
   7  -9   2  222.58   10.10
   7   9  -2  222.18   10.30
  -7   9   2  222.98   10.10
  -7   9   2  232.68   10.30
   7  -9  -2  226.68   10.10
  -7   9  -2  216.98    9.80
   7   9   2  227.18   10.30
  -7  -9   2  232.38   10.10
  -7  -9   2  231.18    9.90
  -7   9  -2  208.48   10.00
  -7   9  -2  223.48   10.20
  -7   9  -2  221.48   10.10
  -8   9   2    5.40    0.90
  -8   9   2    3.90    0.70
   8  -9   2    2.80    0.80
  -8   9   2    2.20    0.70
  -8  -9  -2    3.20    0.80
  -8  -9  -2    2.10    0.70
  -8  -9   2    2.60    0.80
  -8   9  -2    2.70    0.80
   8  -9  -2    3.60    0.80
  -8   9  -2    3.40    0.70
  -8   9  -2    2.40    0.80
   8   9   2    3.90    1.00
  -8  -9   2    2.30    0.70
  -8   9  -2    3.30    0.80
  -9   9   2    1.60    0.60
  -9  -9  -2    0.80    0.60
  -9   9   2    3.20    0.60
   9   9  -2    0.70    0.60
  -9  -9  -2    1.60    0.60
   9  -9   2    1.30    0.60
  -9   9   2    1.80    0.70
  -9  -9   2    0.30    0.60
  -9   9  -2    1.70    0.60
  -9  -9   2    1.30    1.40
   9   9   2    1.50    0.60
  -9   9  -2    0.70    0.50
  -9   9  -2    1.00    0.50
   9  -9  -2   -0.30    0.40
  -9   9  -2    1.10    0.60
 -10   9   2   26.60    1.60
  10  -9   2   22.50    1.90
 -10   9   2   24.50    1.50
 -10  -9  -2   27.90    1.70
  10  -9  -2   32.00    3.80
 -10   9  -2   26.60    1.60
 -10  -9   2   27.40    1.60
 -10   9  -2   25.30    1.50
 -10  -9   2   26.40    1.60
   0  10  -2  129.89    6.20
   0  10   2  117.09    5.80
   0  10   2  117.49    6.30
   0  10  -2  116.29    6.00
   0 -10   2  117.69   10.80
   0  10   2  115.79    5.80
   0 -10   2  113.59    7.20
   0 -10   2  125.79    5.70
   0 -10  -2  115.99   11.90
   0 -10  -2  125.09    7.70
  -1 -10  -2   25.40    5.70
   1 -10   2   29.60    6.00
  -1  10   2   23.00    2.40
   1 -10   2   22.40    7.50
  -1  10   2   22.40    2.00
  -1 -10  -2   22.80    1.80
   1  10  -2   23.30    2.10
  -1 -10  -2   24.20    3.10
  -1 -10   2   27.90    3.40
   1 -10  -2   22.60    3.30
   1  10   2   21.80    1.90
  -1 -10   2   26.80    1.80
   1  10   2   22.50    1.80
  -1  10  -2   20.90    2.10
  -1  10  -2   20.40    1.70
  -1  10  -2   20.90    2.50
  -1 -10   2   20.60    5.70
   1  10   2   26.90    2.70
   1 -10  -2   22.70    1.80
   1 -10  -2   32.90    8.60
   2  10  -2   10.50    1.50
  -2  10   2   13.00    1.30
   2 -10   2   13.80    1.40
   2  10  -2   18.60    1.80
  -2 -10  -2   17.00    2.60
  -2 -10  -2   26.20    5.00
  -2  10   2   17.70    3.10
  -2 -10  -2   12.80    1.40
  -2  10   2   14.60    2.60
  -2 -10   2   12.80    2.10
  -2  10  -2   15.80    3.90
   2  10   2   11.40    2.50
  -2 -10   2   10.40    4.00
  -2  10  -2   16.60    2.20
   2 -10  -2   14.70    1.50
  -2  10  -2   15.10    1.40
   2  10   2   13.10    1.60
  -2 -10   2   14.30    2.10
   3 -10   2   -0.10    0.60
  -3  10   2    1.30    0.70
  -3  10   2    0.20    0.50
  -3  10   2    0.10    0.70
  -3  10   2    0.10    0.70
  -3 -10   2    3.00    0.80
  -3  10  -2    0.10    0.60
  -3 -10   2    1.50    1.10
  -3  10  -2    0.60    0.90
   3 -10  -2    0.60    0.60
  -3 -10   2   -3.00    3.30
  -3  10  -2   -0.20    0.60
  -3  10  -2   -0.20    0.80
  -4  10   2   33.30    2.50
   4  10  -2   36.10    2.80
  -4  10   2   29.30    2.10
  -4  10   2   31.30    2.20
  -4  10   2   35.80    2.50
   4 -10   2   28.50    2.20
   4 -10  -2   26.20    2.20
  -4 -10   2   29.20    4.40
  -4 -10   2   31.50    2.30
  -4  10  -2   31.90    2.20
  -4  10  -2   35.80    2.70
  -4  10  -2   28.00    2.10
  -4  10  -2   34.70    2.50
   5  10  -2   38.30    3.50
   5 -10   2   52.89    3.30
  -5  10   2   44.90    2.70
  -5  10   2   50.99    3.00
  -5  10   2   41.50    2.90
  -5  10   2   44.90    2.80
  -5 -10  -2   50.89    2.90
   5  10  -2   50.79    6.30
  -5  10   2   41.30    2.50
  -5 -10   2   41.50    2.80
  -5  10  -2   53.89    2.90
  -5  10  -2   43.40    2.80
   5  10   2   44.20    3.80
   5 -10  -2   48.90    3.80
  -5  10  -2   54.89    3.30
  -5  10  -2   43.80    2.80
  -6  10   2    8.60    1.80
  -6  10   2   12.20    1.90
  -6  10   2   11.20    1.30
  -6  10   2   10.60    1.70
  -6  10   2    8.80    1.00
   6 -10   2    8.20    1.20
  -6 -10  -2    7.70    2.10
  -6  10  -2   12.70    1.90
  -6  10  -2    9.60    1.10
   6  10   2    6.80    1.30
  -6  10  -2    8.70    1.60
  -6 -10   2   11.50    2.00
   6 -10  -2    7.20    1.20
  -6  10  -2    7.80    1.80
  -7 -10  -2    8.80    1.10
   7  10  -2   14.40    1.70
  -7  10   2    8.00    1.00
  -7  10   2   10.50    1.10
   7 -10   2    9.50    1.20
  -7 -10  -2   13.20    1.30
   7  10  -2   12.30    1.60
  -7  10   2   15.90   10.30
   7 -10  -2   14.60    1.40
  -7  10  -2    9.30    1.10
  -7  10  -2    7.90    1.10
  -7  10  -2    8.20    1.10
   7  10   2   13.40    1.70
  -7  10  -2   11.30    1.20
  -7 -10   2    8.20    1.10
  -7 -10   2   13.20    1.30
  -8  10   2   -0.20    0.40
   8 -10   2   -0.20    0.50
  -8 -10  -2    0.20    0.60
  -8 -10  -2    0.10    0.50
  -8  10   2    0.10    0.50
  -8  10  -2    0.50    0.50
  -8  10  -2    0.10    0.50
   8  10   2    0.30    0.60
  -8 -10   2   -0.50    0.50
  -8  10  -2   -0.10    0.50
  -8  10  -2    0.00    0.50
   8 -10  -2    0.40    0.50
  -9  10   2   -0.10    0.30
  -9 -10  -2    0.20    0.50
   9  10  -2    0.70    0.80
  -9  10   2    0.80    0.50
  -9  10   2    0.60    0.50
   9 -10   2    0.90    0.50
  -9  10  -2    0.90    0.40
  -9 -10   2    1.30    0.50
  -9 -10   2    1.10    0.60
  -9  10  -2    0.90    0.60
   9  10   2   -0.10    0.60
  -9  10  -2    1.40    0.50
   9 -10  -2    0.60    0.50
   0  11  -2    0.20    0.80
   0 -11  -2    3.00    6.90
   0  11  -2    0.10    0.70
   0 -11  -2   -0.60    1.30
   0  11   2   -0.10    0.90
   0 -11   2   -0.10    1.30
   0  11  -2    0.70    1.00
   0 -11   2   11.80    6.60
   0  11   2    0.40    1.00
   0  11   2    0.70    0.70
  -1  11   2   16.60    2.10
   1  11  -2   11.40    1.60
   1 -11   2  -10.60    9.50
  -1 -11  -2   15.10    2.60
  -1  11   2   13.70    1.60
   1 -11   2    9.70    2.50
  -1 -11  -2   25.10    6.70
  -1 -11   2    9.00    2.00
  -1 -11   2   14.40    5.40
   1  11   2   10.10    1.40
  -1  11  -2   10.10    1.60
  -1 -11   2    9.90    1.20
  -1  11  -2   17.40    2.10
   2  11  -2    0.90    0.70
  -2 -11  -2   -0.10    4.80
   2 -11   2   -0.70    0.50
  -2 -11  -2    1.80    2.80
  -2  11   2   -0.30    0.60
  -2  11   2    0.90    0.80
   2  11  -2   -0.50    1.10
   2  11  -2   -0.30    0.80
   2 -11  -2    0.90    0.70
  -2 -11   2   -0.30    0.60
  -2  11  -2    1.30    0.70
  -2 -11   2    1.20    4.70
  -2  11  -2    0.00    0.90
  -2  11  -2    1.40    1.00
  -2 -11   2    0.60    1.10
  -3  11   2    0.40    0.80
  -3  11   2    1.00    0.80
   3  11  -2    1.70    1.30
   3  11  -2    2.30    1.00
  -3 -11  -2    1.40    0.80
   3 -11   2    0.00    0.60
   3  11   2    0.00    0.70
  -3 -11   2    0.70    4.10
  -3 -11   2    1.10    0.80
  -3  11  -2    0.20    0.90
  -3 -11   2    0.20    1.00
  -3  11  -2   -0.20    0.60
  -3  11  -2   -0.30    0.80
   3 -11  -2    0.30    0.70
   4  11  -2  228.18   10.40
  -4  11   2  205.48    9.40
   4 -11   2  187.68    9.50
  -4  11   2  214.18    9.70
  -4  11   2  227.68    9.80
  -4  11   2  206.28    9.30
  -4 -11  -2  202.78    9.40
  -4  11  -2  207.88    9.80
  -4  11  -2  196.48    9.40
  -4 -11   2  205.18    9.50
  -4  11  -2  220.28    9.40
   4 -11  -2  188.08    9.50
   4  11   2  194.48    9.80
   4  11   2  238.38   10.10
  -5  11   2    0.90    0.60
  -5  11   2    3.20    1.00
   5  11  -2    5.90    1.30
   5 -11   2    0.60    0.70
  -5 -11  -2    1.70    0.80
   5  11  -2    3.20    1.20
  -5  11   2    0.80    0.80
  -5  11  -2    1.30    0.70
   5  11   2    1.90    1.20
  -5 -11   2    2.20    0.90
  -5  11  -2    3.70    1.10
   5 -11  -2    1.30    0.70
   5  11   2    2.60    1.00
  -5  11  -2    2.00    0.70
  -5  11  -2    2.10    0.90
  -6 -11  -2    6.80    1.10
  -6  11   2    5.80    1.00
   6 -11   2    4.40    0.90
   6  11  -2    7.80    1.40
  -6  11   2    3.80    0.90
  -6  11   2    4.10    0.90
  -6 -11   2    4.70    1.00
   6 -11  -2    5.70    1.00
   6  11   2    7.20    1.30
  -6  11  -2    6.60    1.00
  -6  11  -2    5.40    1.00
   6  11   2    4.80    1.10
  -6  11  -2    4.30    0.90
   7 -11   2   81.59    4.30
  -7 -11  -2   82.79    4.10
  -7  11   2   87.39    4.20
   7  11  -2   77.69    4.30
   7  11  -2   91.59    4.80
  -7  11   2   79.89    4.10
  -7 -11   2   83.89    4.00
  -7  11  -2   83.49    4.10
   7 -11  -2   81.49    4.40
   7  11   2   81.39    4.50
  -7 -11   2   83.49    4.20
  -7  11  -2   93.09    4.30
  -7  11  -2   79.09    4.10
   8 -11   2    0.80    0.50
  -8  11   2    1.00    0.50
  -8 -11  -2    0.30    0.50
  -8  11   2    0.50    1.40
  -8  11   2    0.40    0.40
  -8 -11   2    1.60    0.60
   8  11   2    0.40    0.60
  -8  11  -2   -0.10    0.50
  -8  11  -2   -0.10    0.40
   8 -11  -2    0.30    0.50
  -8  11  -2    0.70    0.50
  -9  11   2   12.30    0.80
  -9  11   2   10.10    0.90
  -9 -11  -2    9.80    0.90
  -9  11  -2   10.20    0.90
  -9 -11   2    9.80    1.00
  -9  11  -2    8.80    0.70
  -9 -11   2    9.80    1.00
   0  12  -2  323.77   14.60
   0 -12  -2  284.57   15.90
   0  12  -2  326.17   14.20
   0 -12  -2  310.27   22.30
   0  12   2  325.47   14.00
   0  12   2  315.17   14.40
  -1 -12  -2   -6.40    7.60
  -1  12   2    4.00    1.00
  -1  12   2    4.00    1.20
  -1 -12   2    5.80    6.70
   1  12   2    3.10    0.80
  -1 -12   2    3.90    1.60
  -1 -12   2    3.00    1.40
   2  12  -2  106.49   12.10
  -2  12   2  121.19    5.90
   2  12  -2  110.69    6.20
   2  12  -2  105.99    5.80
  -2  12   2  117.29    5.60
  -2  12  -2  128.39    8.50
  -2  12  -2  107.59    5.70
  -2 -12   2   96.99   10.10
  -2 -12   2  102.09    6.80
   2  12   2   99.39    5.50
  -2 -12   2  111.59    5.30
  -2  12  -2  103.09    5.80
  -3  12   2    2.80    0.80
   3  12  -2    2.20    1.00
  -3  12   2    2.80    0.90
   3  12  -2    2.80    1.10
  -3  12  -2    2.40    1.00
  -3  12  -2    3.90    1.20
  -3  12  -2    2.80    0.80
   3  12   2    3.30    1.00
  -3 -12   2   -1.60    4.60
  -3 -12   2    1.50    1.20
   3  12   2    2.70    1.30
  -3 -12   2    3.70    0.90
   3 -12  -2    1.60    0.80
  -4  12   2   59.49    3.40
  -4 -12  -2   51.29    3.10
   4  12  -2   67.99    4.10
   4 -12   2   47.30    3.10
   4  12  -2   66.19    3.80
  -4  12   2   62.89    3.50
  -4  12  -2   61.59    3.60
   4  12   2   48.50    3.60
   4 -12  -2   50.49    3.20
   4  12   2   47.40    3.40
  -4  12  -2   58.39    3.10
  -4  12  -2   61.89    3.40
  -4 -12   2   54.69    3.20
  -5  12   2   11.70    1.40
   5  12  -2   11.20    1.70
  -5 -12  -2   10.00    1.20
   5 -12   2    7.40    1.30
   5  12  -2   10.80    1.60
  -5  12   2    6.70    3.70
  -5  12  -2   11.00    1.40
  -5 -12   2    6.60    1.00
   5  12   2   10.80    1.50
   5 -12  -2    7.40    1.10
  -5  12  -2    9.80    1.10
   6  12  -2    1.60    0.80
  -6  12   2    0.20    0.60
   6 -12   2    0.50    0.60
  -6  12   2    0.40    0.60
  -6 -12   2    0.20    0.70
   6 -12  -2    0.30    0.60
  -6  12  -2    0.10    0.60
  -6  12  -2    0.50    0.60
   6  12   2   -0.50    0.60
   6  12   2    0.30    0.70
   7  12  -2    6.20    1.10
  -7 -12  -2    5.50    0.80
  -7  12   2    4.90    0.80
   7  12  -2    6.50    1.20
  -7 -12   2    5.80    0.80
  -7 -12   2    6.30    0.90
  -7  12  -2    4.40    0.80
   7 -12  -2    5.20    0.90
   7  12   2    6.90    1.10
  -8 -12  -2    6.90    0.80
  -8  12   2    8.30    0.80
  -8 -12   2    9.60    1.10
  -8 -12   2    6.50    0.80
  -8  12  -2    7.20    0.80
   0 -13   2    8.00   16.30
   1  13  -2   29.90    2.00
  -1  13   2   25.10    2.30
  -1  13   2   21.70    1.80
  -1  13  -2   24.60    2.40
  -1 -13   2   18.40   13.30
   1  13   2   21.40    1.60
  -1  13  -2   24.80    2.10
   2  13  -2   60.59    4.00
   2  13  -2   54.99    3.20
   2  13  -2   58.09    3.60
  -2  13   2   64.29    3.40
  -2  13   2   57.39    3.60
  -2 -13   2   68.29    9.10
  -2  13  -2   57.79    3.50
  -2  13  -2   56.79    3.60
  -3  13   2  219.58    9.00
   3  13  -2  188.48    9.30
   3  13  -2  183.58    9.30
   3  13   2  172.78    9.00
   3  13   2  178.98    9.70
  -3  13  -2  198.68    9.00
  -3  13  -2  193.88    9.00
  -4  13   2    0.70    0.80
   4  13  -2    1.10    1.00
   4  13  -2   -0.40    0.70
  -4  13   2    1.20    0.70
  -4  13  -2    0.90    0.80
   4  13   2    1.60    1.00
   4 -13  -2   -0.20    0.70
   4  13   2    1.40    0.70
  -4 -13   2    1.30    0.70
  -4  13  -2    1.00    0.80
  -5  13   2    0.30    0.60
   5 -13   2   -0.60    0.90
  -5  13   2    0.30    0.50
  -5  13  -2    0.00    0.60
   5  13   2    0.80    0.70
  -5 -13   2   -0.40    0.50
  -5  13  -2    0.80    0.60
   5  13   2    0.50    0.70
   5 -13  -2    0.30    0.70
   6  13  -2   11.40    1.30
  -6  13   2    9.20    1.00
  -6  13   2    9.70    1.00
   6  13  -2    9.20    2.10
  -6 -13   2    7.50    1.00
  -6  13  -2   10.80    1.20
  -6 -13   2    8.10    0.90
  -7  13   2    3.40    0.60
  -7 -13  -2    3.10    0.60
  -7  13  -2    3.20    0.60
  -7 -13   2    4.60    1.00
   0  14  -2    4.10    1.10
   0  14  -2    3.50    1.00
   1  14  -2    1.30    1.00
   1  14  -2    1.90    0.70
  -1  14   2    2.70    1.30
  -1  14   2    2.10    0.90
  -1  14  -2    1.10    0.70
  -1  14  -2    2.00    1.00
   3  14  -2   36.60    3.00
   3  14  -2   44.60    3.20
  -3  14  -2   46.10    2.70
   3  14   2   44.80    3.50
  -4  14   2    2.00    0.70
  -4  14   2    1.30    0.60
   4  14   2    1.50    0.70
  -4  14  -2    1.50    0.70
  -4  14  -2    1.60    0.70
  -5  14   2    5.70    0.80
   5  14  -2    5.10    1.00
  -5  14   2    7.00    0.80
   5  14   2    6.30    0.90
  -5  14  -2    5.30    0.80
  -6  14   2   10.40    0.90
  -6 -14  -2   10.30    0.90
  -6  14  -2   13.20    1.00
  -6 -14   2   10.00    0.80
   0  15   2    0.60    0.70
   0  15  -2    0.10    0.50
   0  15  -2    0.30    0.70
   1  15  -2   19.50    1.90
  -1  15   2   24.60    1.80
  -1  15   2   18.00    1.50
  -1  15  -2   20.70    1.50
  -1  15  -2   19.80    1.70
   2  15  -2   36.40    2.40
  -2  15   2   34.10    1.90
  -2  15   2   35.60    2.30
  -2  15  -2   34.20    2.10
   2  15   2   35.50    2.30
  -2  15  -2   33.60    2.20
   3  15  -2   95.79    4.90
  -3  15   2  111.99    4.80
  -3  15   2  102.19    4.60
   3  15   2  101.29    4.80
  -3  15  -2   95.09    4.70
  -3  15  -2   95.99    4.70
  -4  15   2    6.90    0.80
  -4  15   2    5.00    0.70
   4  15  -2    5.50    1.30
  -4  15  -2    4.50    2.70
   4  15   2    4.60    0.70
  -4  15  -2    5.30    0.80
   0   0   3    0.50    0.40
   0   0   3    1.00    0.30
   0   0   3    0.80    0.20
   1   0   3    0.30    0.50
   1   0   3    0.30    0.20
  -1   0  -3    0.60    0.30
  -1   0   3    0.40    0.30
  -2   0   3    1.40    0.30
   2   0   3    0.60    0.30
  -2   0   3    0.70    0.50
  -2   0   3    0.80    0.20
  -2   0   3    0.80    0.90
  -2   0   3    0.90    0.50
  -2   0  -3    0.80    0.40
  -3   0  -3    0.00    1.10
  -3   0  -3    0.50    0.30
  -3   0   3    1.90    0.60
  -3   0  -3    0.20    0.30
  -4   0  -3    0.20    0.30
  -4   0  -3    1.10    1.20
  -4   0   3    3.60    0.80
   5   0   3    1.70    0.40
  -5   0   3    0.50    0.70
  -7   0   3    0.80    0.60
  -7   0   3    0.90    0.50
  -7   0   3    0.60    0.50
   7   0   3    0.00    0.30
   7   0  -3    0.10    1.00
  -7   0  -3    1.30    0.60
  -7   0   3    1.10    1.00
  -8   0   3    1.00    1.30
  -8   0   3    1.40    0.50
  -8   0   3    1.10    0.60
  -8   0   3    1.60    0.70
  -8   0  -3    0.70    0.90
   8   0   3    0.80    0.40
  -9   0   3   -0.40    0.60
   9   0   3   -0.20    0.40
  -9   0   3    0.50    0.60
  -9   0  -3    0.80    0.70
  -9   0  -3    0.90    0.70
 -10   0   3   -0.10    0.40
  10   0   3    0.20    0.40
 -10   0   3    0.30    0.60
 -10   0   3    0.20    0.70
 -10   0  -3    0.00    0.70
 -10   0  -3   -0.10    0.70
  11   0   3    0.20    0.40
 -11   0  -3    0.70    0.70
 -11   0   3    0.50    0.60
 -11   0  -3    0.40    0.60
 -11   0   3    0.90    0.60
 -12   0   3   -0.40    0.40
 -12   0   3    0.10    0.50
 -12   0  -3    0.10    0.50
 -12   0  -3    0.30    0.50
   0  -1  -3    0.70    0.30
   0   1   3   -0.20    0.20
   0  -1   3    0.30    0.30
   0   1   3   -0.20    0.50
   0  -1   3    0.50    0.50
   1  -1   3 1246.28   61.09
  -1   1   3 1474.75   58.19
  -1  -1   3 1473.25   58.19
   1   1   3 1412.76   58.29
  -2   1   3   16.40    0.90
  -2   1   3   17.00    1.30
  -2   1   3   16.60    1.00
  -2  -1  -3   15.30    1.20
  -2   1   3   16.80    1.10
  -2   1   3   15.30    1.40
  -2   1  -3   15.00    0.90
  -2  -1   3   18.20    1.00
   2   1   3   15.60    1.00
   2  -1  -3   16.30    1.00
  -2  -1   3   16.30    1.10
  -2   1  -3   15.60    1.10
   3  -1   3  240.68   10.40
  -3   1   3  236.28   10.90
  -3  -1  -3  251.37   10.70
  -3   1   3  260.87   10.30
  -3   1  -3  246.88   10.60
  -3   1  -3  244.68   10.30
   3  -1  -3  250.37   10.50
  -3   1  -3  240.68   10.90
  -4   1   3  130.89    6.40
   4  -1   3  127.19    5.60
  -4  -1   3  134.79    6.20
   4   1   3  127.19    5.80
   4  -1  -3  134.19    5.80
  -4   1  -3  127.39    6.30
  -4   1  -3  128.99    5.80
  -5   1   3  209.68    9.50
   5  -1   3  189.78    8.40
   5   1   3  196.58    8.50
  -5   1  -3  192.98    8.70
  -5  -1   3  205.48    9.20
   5  -1  -3  200.38    8.60
  -5   1  -3  188.18    9.10
   6  -1   3   70.89    3.60
  -6  -1   3   89.19    4.70
   6   1   3   82.59    3.70
  -7  -1  -3  177.08    8.00
  -7   1   3  180.08    8.10
  -7   1   3  184.58    8.00
  -7   1   3  199.38    9.50
   7  -1   3  174.28    7.80
  -7   1   3  172.08    7.90
  -7  -1   3  175.08    7.90
  -7  -1   3  186.28    8.00
  -7   1  -3  171.38    8.00
   7   1   3  179.78    7.90
  -7  -1   3  169.88    9.00
  -8   1   3    3.20    0.70
   8  -1   3    2.90    0.60
  -8  -1  -3    3.40    1.00
  -8   1   3    2.30    0.80
  -8  -1  -3    2.10    1.20
  -8   1  -3    4.20    1.30
   8   1   3    3.30    0.60
  -8  -1   3    5.00    0.90
  -8  -1   3    2.40    0.70
  -8  -1   3    2.40    0.70
  -8   1  -3    4.30    2.20
  -8   1  -3    2.60    0.70
  -8  -1   3    4.80    1.70
  -9   1   3    1.10    0.80
   9  -1   3    0.40    0.40
  -9   1   3    0.40    0.50
  -9   1   3   -0.10    0.60
  -9  -1  -3    1.50    0.80
  -9  -1  -3    0.30    0.70
  -9   1  -3    2.50    0.80
  -9   1  -3    0.90    0.80
   9   1   3    1.50    0.50
  -9   1  -3   -0.30    1.00
  -9  -1   3    0.20    0.70
  -9  -1   3    1.20    0.60
  -9  -1   3    1.10    0.70
  10  -1   3  127.89    6.00
 -10   1   3  134.59    6.20
 -10   1   3  126.79    6.10
 -10  -1  -3  126.99    6.20
 -10  -1  -3  133.19    6.20
 -10  -1   3  133.29    6.10
 -10   1  -3  128.99    6.20
  10   1   3  123.89    5.90
 -10  -1   3  127.79    6.10
 -10   1  -3  136.19    6.30
 -11  -1  -3  174.48    7.70
  11  -1   3  162.98    7.60
 -11   1   3  170.88    7.70
 -11   1   3  168.38    7.70
 -11  -1  -3  175.78    7.80
 -11  -1   3  166.28    7.60
 -11   1  -3  171.88    7.80
  11   1   3  164.58    7.50
 -11  -1   3  175.48    7.60
 -11   1  -3  174.48    7.80
 -12  -1  -3    2.90    0.70
 -12  -1  -3    2.60    0.60
 -12   1   3    2.30    0.60
 -12   1  -3    2.70    0.60
 -12  -1   3    2.90    0.70
 -12   1  -3    1.60    0.70
 -12  -1   3    3.70    0.70
   0  -2   3 1124.49   47.00
   0  -2  -3 1128.79   47.00
   1  -2   3 2181.98   90.09
   1   2   3 2155.98   89.99
  -1  -2   3 2179.58   89.89
   2  -2   3 2054.79   86.99
  -2  -2   3 2131.79   86.59
  -3   2   3   11.60    2.00
  -3   2   3   12.90    1.50
  -3  -2  -3   11.00    1.10
   3  -2   3   14.10    2.50
  -3   2   3   11.50    1.40
  -3   2  -3    6.60    1.70
   3  -2  -3    9.90    0.80
  -3  -2   3   10.00    1.10
   3   2   3    9.30    0.70
  -3  -2   3    9.90    0.70
  -4  -2  -3   47.50    2.80
  -4   2   3   50.39    2.30
  -4   2   3   52.59    2.30
  -4   2   3   52.09    3.30
  -4   2   3   52.19    2.50
   4  -2   3   49.60    2.30
  -4   2   3   53.19    2.60
  -4   2  -3   49.30    2.60
  -4   2  -3   44.80    3.40
   4   2   3   47.90    2.40
   4  -2  -3   47.30    2.50
  -4  -2   3   47.90    2.80
  -5   2   3    3.50    1.20
   5  -2   3    2.60    0.40
   5   2   3    2.90    0.50
   5  -2  -3    3.30    0.60
  -5   2  -3    4.40    2.80
  -5  -2   3    2.30    0.70
  -5   2  -3    4.30    0.70
  -6   2   3  394.16   17.30
   6  -2   3  376.36   15.80
  -6  -2   3  376.26   16.80
  -6   2  -3  356.66   16.50
   6  -2  -3  362.46   15.60
  -6   2  -3  366.56   17.20
   6  -2  -3  364.46   16.00
   6   2   3  412.26   16.00
  -7   2   3  154.98    6.80
  -7   2   3  149.79    6.90
  -7   2   3  146.89    6.60
  -7   2   3  128.39    7.30
  -7  -2  -3  148.39    6.70
  -7   2   3  165.68    9.40
   7  -2   3  144.59    6.60
   7   2   3  155.28    6.70
  -7   2  -3  140.89    6.70
  -7  -2   3  140.49    7.70
   7  -2  -3  151.28    6.30
  -7  -2   3  144.79    6.70
  -7   2  -3  155.58    7.00
  -7  -2   3  150.88    6.70
  -7  -2   3  148.79    6.70
  -8   2   3   78.39    4.40
  -8  -2  -3   62.19    3.60
  -8  -2  -3   65.39    3.60
   8  -2   3   65.99    3.30
  -8   2  -3   62.29    3.50
  -8  -2   3   74.79    4.60
  -8  -2   3   67.49    3.50
  -8   2  -3   65.59    4.00
  -8   2  -3   65.19    3.60
   8   2   3   67.49    3.40
  -8  -2   3   76.09    3.50
  -8  -2   3   61.59    4.60
   9  -2   3    8.40    1.00
  -9   2   3    9.70    1.30
  -9  -2  -3    8.20    1.20
  -9  -2  -3    7.00    1.10
  -9   2   3    6.70    1.10
  -9   2  -3    6.90    1.00
  -9  -2   3    6.30    1.00
  -9   2  -3    7.00    1.20
  -9   2  -3    7.80    1.20
   9  -2  -3    7.00    0.80
  -9  -2   3    8.90    1.20
   9   2   3    6.00    0.90
  -9  -2   3    7.00    1.10
  10  -2   3    0.20    0.40
 -10   2   3    0.00    0.60
 -10  -2  -3    0.30    0.70
 -10   2   3    1.00    0.70
 -10  -2  -3    1.40    0.80
 -10   2  -3    0.50    0.70
  10   2   3    0.70    0.50
 -10   2  -3    0.30    0.40
  10  -2  -3    0.10    0.40
 -10  -2   3    0.00    0.60
 -10   2  -3    0.40    0.60
 -10  -2   3    0.50    0.70
 -10  -2   3    1.50    0.70
 -11  -2  -3   10.30    1.60
 -11  -2  -3    8.00    1.00
 -11   2   3    9.20    1.10
  11  -2   3    9.10    1.00
 -11   2   3    7.50    1.00
  11   2   3    9.10    0.90
 -11  -2   3    9.60    1.00
 -11  -2   3    9.60    1.00
 -11   2  -3   10.20    1.30
 -11   2  -3    8.20    1.10
 -12  -2  -3   15.50    1.10
 -12   2   3   15.30    1.20
 -12  -2  -3   18.10    1.40
 -12   2   3   16.30    1.20
 -12  -2   3   16.80    1.20
 -12   2  -3   17.00    1.30
 -12   2  -3   18.50    1.40
   0  -3  -3    0.00    0.50
   0  -3   3   -0.20    0.40
   0  -3  -3    0.50    0.40
   0  -3  -3    0.20    1.30
   0  -3   3   -0.20    0.90
   1  -3   3  519.45   22.20
  -1  -3  -3  523.05   22.40
   1  -3   3  504.65   22.60
   1   3   3  558.84   23.50
   1  -3  -3  543.85   22.60
  -1  -3   3  492.55   22.40
  -2  -3  -3  280.77   12.00
   2  -3   3  289.37   12.10
  -2   3   3  247.88   12.70
  -2  -3   3  262.47   11.70
   2   3   3  280.97   11.90
   2  -3  -3  255.67   11.70
  -2  -3   3  280.97   11.90
   2   3   3  293.37   11.80
  -2  -3   3  264.17   12.00
   2   3   3  268.87   12.40
   2  -3  -3  264.87   11.40
   3  -3   3  937.71   38.70
  -3   3   3  929.81   38.80
  -3  -3   3  984.80   38.50
  -3   3  -3  806.52   39.30
  -4   3   3  607.14   24.80
  -4   3   3  591.14   25.30
   4  -3  -3  557.44   24.50
   4   3   3  579.04   24.40
   4  -3  -3  594.84   24.20
  -4   3  -3  567.24   24.70
  -5   3   3    1.30    1.40
   5  -3   3    0.50    0.30
  -5   3   3    1.90    0.80
  -5   3   3    2.40    1.10
   5  -3  -3    0.60    0.40
  -5   3  -3    2.80    2.00
  -5  -3   3    1.00    0.70
  -5   3  -3    3.00    0.70
   5  -3  -3    0.90    0.30
  -6  -3  -3  141.39    6.50
  -6   3   3  155.58    7.90
  -6   3   3  142.89    6.60
  -6   3   3  146.89    6.70
   6   3  -3  146.39    6.30
   6  -3   3  147.29    6.40
  -6  -3   3  151.38    7.30
  -6   3  -3  141.19    6.60
  -6   3  -3  138.99    6.70
   6  -3  -3  146.89    6.30
  -6   3  -3  131.39    7.40
   6   3   3  151.18    6.60
  -6  -3   3  150.48    6.70
   7  -3   3  149.09    8.10
  -7  -3  -3   98.69   10.50
  -7  -3  -3  134.89    6.20
  -7   3   3  134.59    6.20
  -7   3   3  125.49    6.00
  -7   3   3  146.09    6.40
   7   3  -3  143.59    6.00
  -7   3   3  141.29    6.20
  -7  -3  -3  123.39    6.00
  -7  -3   3  137.19    6.20
  -7  -3   3  134.79    6.10
   7  -3  -3  135.39    5.90
  -7   3  -3  119.09    6.10
  -7  -3   3  138.89    7.20
  -7  -3   3  138.79    6.20
  -7   3  -3  137.59    6.30
  -7   3  -3  132.09    6.30
   7   3   3  154.58    6.40
  -7   3  -3  122.89    6.90
  -7   3  -3  133.29    6.50
  -8  -3  -3   10.70    1.30
  -8  -3  -3   10.70    1.20
   8   3  -3   12.20    1.30
  -8   3   3   12.70    1.20
   8  -3   3    9.80    1.00
  -8   3   3   13.10    1.40
  -8   3   3   12.90    1.10
  -8   3   3   15.00    1.60
   8  -3  -3   10.90    0.90
  -8  -3   3   12.10    1.60
  -8  -3   3   13.30    1.30
   8   3   3   11.30    1.30
  -8  -3   3   14.00    2.40
  -8   3  -3   11.20    1.50
  -8   3  -3   10.70    1.30
  -8  -3   3   12.60    1.30
  -9  -3  -3   12.80    1.40
  -9   3   3    8.90    1.20
  -9   3   3   14.00    1.60
   9   3  -3   10.80    1.10
   9  -3   3   10.40    1.20
  -9  -3  -3    8.70    1.20
   9   3   3   11.40    1.30
  -9   3  -3   10.40    1.40
   9  -3  -3    9.90    0.90
  -9   3  -3   13.40    1.50
  -9   3  -3    9.30    1.10
  -9  -3   3    7.60    1.10
  -9  -3   3    9.10    1.10
 -10  -3  -3    3.00    0.70
  10  -3   3    2.00    0.60
 -10   3   3    3.60    0.90
 -10  -3  -3    0.70    0.80
 -10   3   3    2.40    0.90
 -10  -3   3    1.50    0.70
 -10   3  -3    2.10    0.60
 -10   3  -3    1.90    0.70
  10  -3  -3    2.60    0.60
  10   3   3    1.50    0.60
 -10   3  -3    1.90    0.90
 -10  -3   3    3.10    0.80
 -11  -3  -3    8.00    1.00
  11  -3   3    8.30    1.00
 -11   3   3    7.10    0.90
 -11   3   3    9.30    1.10
  11   3   3    7.40    0.90
 -11   3  -3   10.20    1.20
 -11   3  -3    7.90    1.10
 -11  -3   3    9.70    1.10
 -11  -3   3   10.60    0.90
 -12   3   3   13.40    1.10
 -12  -3  -3   13.90    1.20
 -12   3   3   13.30    1.10
 -12  -3   3   11.40    1.00
 -12   3  -3   12.80    1.20
 -12   3  -3   13.70    1.20
   0  -4   3   17.90    2.20
   0  -4  -3   18.60    1.10
   0  -4  -3   18.10    1.50
   0  -4   3   18.20    1.50
   0   4  -3   15.30    2.30
   0  -4  -3   21.50    2.60
   0   4   3   18.00    1.30
   0  -4  -3   18.20    1.50
   1  -4   3  944.91   42.70
  -1  -4  -3  970.20   42.40
  -1  -4   3  975.10   42.50
   1  -4  -3 1127.69   42.70
   2   4  -3  278.27   11.90
   2  -4   3  268.97   11.80
   2  -4   3  274.97   12.50
  -2  -4  -3  278.37   12.50
  -2  -4  -3  271.17   12.60
   2  -4   3  264.57   13.40
  -2  -4  -3  295.27   12.30
  -2  -4  -3  265.37   11.60
   2  -4  -3  292.77   11.80
  -2  -4   3  268.07   12.30
   2  -4  -3  282.37   12.20
   2   4   3  262.87   11.90
  -2  -4   3  288.77   12.30
  -2  -4   3  289.47   12.80
   2  -4  -3  302.67   12.60
   3  -4   3  829.22   37.70
  -3   4   3  915.31   37.30
   3  -4   3  872.71   36.90
  -3   4   3  864.41   36.60
   3   4   3  848.82   36.60
  -4  -4  -3    7.60    1.40
  -4   4   3    5.50    1.00
   4  -4   3    5.20    0.60
  -4   4   3    4.30    2.20
  -4  -4   3    5.50    1.10
  -4  -4   3    5.20    0.80
   4  -4  -3    5.30    0.60
   4  -4  -3    3.50    0.70
  -4   4  -3    5.50    1.00
  -4   4  -3    7.10    3.40
   5  -4   3   35.10    1.90
  -5   4   3   33.70    3.00
  -5   4   3   37.60    2.10
  -5  -4   3   44.20    2.60
  -5   4  -3   29.90    3.80
  -5   4  -3   45.20    8.40
   5  -4  -3   32.70    1.80
   6  -4   3   21.70    1.40
  -6   4   3   24.70    1.80
  -6   4   3   20.90    1.40
  -6   4   3   20.00    1.30
  -6   4   3   18.40    1.50
  -6  -4  -3   19.30    1.40
  -6   4   3   20.60    1.10
  -6   4   3   20.90    1.10
   6  -4  -3   21.20    1.30
  -6   4  -3   18.90    1.90
  -6  -4   3   21.80    2.00
  -6   4  -3   18.20    1.50
  -6  -4   3   26.00    6.90
   6   4   3   19.90    1.50
  -7   4   3    2.90    0.70
  -7   4   3    3.60    0.80
   7  -4   3    3.00    0.70
  -7   4   3    2.80    0.70
   7   4  -3    3.70    0.70
  -7   4   3    2.10    0.70
  -7  -4  -3    3.50    0.70
  -7   4   3    4.20    1.00
  -7  -4  -3    4.50    0.80
   7  -4  -3    3.60    1.40
  -7  -4   3    3.70    1.30
  -7   4  -3    1.80    2.30
  -7  -4   3    2.70    0.70
   7   4   3    3.50    0.80
  -7   4  -3    2.90    0.80
  -7   4  -3   11.60    4.20
  -7   4  -3    4.10    0.90
  -7  -4   3    4.80    0.90
  -7   4  -3    2.90    0.80
  -8   4   3  252.87   10.80
  -8  -4  -3  242.88   10.70
   8   4  -3  233.08   10.60
  -8   4   3  265.27   10.90
   8  -4   3  234.58   10.60
  -8   4   3  275.57   10.70
  -8  -4   3  234.58   10.70
  -8   4  -3  234.78   10.70
  -8  -4   3  246.78   12.00
  -8   4  -3  235.08   10.70
   8  -4  -3  229.88   10.40
  -8   4  -3  222.88   10.80
  -8  -4   3  227.28   10.60
   8   4   3  246.38   10.80
   9  -4   3   31.20    2.00
   9   4  -3   28.30    2.30
  -9  -4  -3   32.10    2.20
  -9   4   3   34.50    2.30
  -9   4  -3   32.70    2.10
  -9  -4   3   29.20    2.10
  -9   4  -3   30.80    2.30
   9  -4  -3   32.00    1.90
  -9  -4   3   31.40    2.20
  -9   4  -3   30.10    2.20
   9   4   3   32.80    2.20
 -10  -4  -3   40.80    2.60
 -10   4   3   44.90    2.60
  10  -4   3   43.60    2.50
 -10   4   3   43.60    2.60
 -10   4  -3   41.40    2.40
 -10  -4   3   42.10    2.50
 -10   4  -3   45.00    2.70
  10  -4  -3   44.50    2.30
 -10  -4   3   42.50    2.50
  10   4   3   41.60    2.40
 -10   4  -3   45.60    2.70
  11  -4   3    4.70    0.70
 -11  -4  -3    4.80    0.90
 -11   4   3    6.50    0.90
 -11   4   3    3.70    0.80
 -11   4  -3    3.60    0.90
  11  -4  -3    5.60    1.20
 -11   4  -3    6.00    1.00
  11   4   3    3.90    0.70
 -12  -4  -3    6.40    0.80
 -12   4   3    6.50    0.70
 -12   4   3    7.20    0.80
 -12  -4   3    7.10    0.90
 -12   4  -3    7.50    0.90
 -12   4  -3    6.80    0.80
   0  -5   3    0.50    0.60
   0  -5   3    0.50    0.30
   0  -5  -3    0.20    0.50
   0  -5   3    0.80    1.50
   0   5  -3    0.40    0.40
   0  -5  -3    0.40    1.70
   0  -5  -3    0.10    0.50
   0   5   3    0.20    0.30
  -1  -5  -3  389.06   17.50
  -1  -5  -3  370.86   16.90
   1  -5   3  395.66   16.30
   1  -5   3  374.76   17.90
  -1  -5  -3  401.96   17.10
  -1  -5  -3  382.46   16.40
   1  -5   3  386.76   17.20
   1   5   3  388.26   16.50
  -1   5  -3  377.36   16.50
   1  -5  -3  421.06   17.90
   1  -5  -3  382.56   16.90
   1  -5  -3  397.26   17.10
  -1  -5   3  379.06   17.60
   1  -5  -3  384.16   16.30
  -1  -5   3  398.06   17.10
  -2  -5  -3   23.90    2.10
  -2  -5  -3   24.00    2.80
   2  -5   3   27.80    2.50
   2  -5   3   21.80    4.10
   2   5  -3   26.70    1.70
  -2  -5  -3   23.60    7.30
   2  -5  -3   31.30    4.80
   2  -5  -3   27.70    2.00
   2  -5  -3   33.00    2.30
  -2  -5   3   25.60    2.00
  -2  -5   3   26.50    2.80
   3  -5   3   58.89    6.50
   3   5  -3   50.09    2.60
   3  -5   3   49.60    2.50
  -3   5   3   43.30    3.10
   3  -5   3   47.50    3.50
  -3  -5  -3   49.90    3.30
  -3   5   3   41.30    5.90
  -3  -5   3   53.89    3.30
  -3  -5   3   58.29    3.70
   3   5   3   46.70    2.60
   3  -5  -3   50.39    2.90
   3   5   3   33.90    5.90
   3  -5  -3   50.59    2.60
   4   5  -3  833.12   34.80
  -4   5   3  796.82   36.10
   4  -5  -3  832.52   35.10
  -4  -5   3  869.21   35.50
  -5   5   3  135.79    6.10
  -5   5   3  127.89    7.60
  -5   5   3  138.09    6.80
  -5   5   3  125.59    6.00
   5  -5   3  132.39    6.00
  -5   5   3  129.89    6.40
   5   5  -3  134.59    6.10
  -5  -5   3  140.49    6.60
  -5   5  -3  130.79    6.10
  -5   5  -3  126.39    6.10
   5  -5  -3  133.59    5.90
  -5  -5   3  130.29    6.10
  -6   5   3   41.40    2.40
   6  -5   3   43.60    2.60
  -6  -5  -3   38.80    2.40
  -6   5   3   36.90    3.20
  -6   5   3   39.20    2.40
  -6   5   3   38.40    2.20
   6   5  -3   40.20    2.30
  -6   5   3   38.30    2.40
  -6   5   3   37.30    2.30
   6  -5  -3   40.70    2.20
  -6   5  -3   39.00    4.90
  -6  -5   3   42.30    2.90
  -6   5  -3   44.40    2.50
  -6   5  -3   46.60    2.50
  -6  -5   3   38.70    2.20
  -6  -5   3   40.70    2.40
   7   5  -3   25.10    1.70
  -7   5   3   22.50    1.80
   7  -5   3   23.50    1.70
  -7   5   3   21.60    1.70
  -7   5   3   25.50    1.90
  -7  -5  -3   24.80    1.70
  -7   5   3   22.00    1.50
  -7   5  -3   24.40    1.90
   7  -5  -3   23.40    1.60
  -7  -5   3   25.30    2.50
  -7   5  -3   23.10    1.80
  -7  -5   3   23.10    1.70
   7   5   3   23.10    1.80
  -7  -5   3   21.20    1.80
  -7   5  -3   24.90    3.90
  -7   5  -3   27.10    2.40
   8   5  -3    1.90    0.80
  -8  -5  -3    2.50    0.90
   8  -5   3    1.30    0.70
  -8  -5  -3    0.60    0.60
  -8   5  -3    2.50    0.90
   8   5   3    1.40    0.80
  -8   5  -3    2.20    0.80
  -8  -5   3    1.50    0.70
  -8  -5   3    2.30    0.90
  -9   5   3   79.99    4.70
  -9   5   3   77.19    4.90
   9  -5   3   78.29    3.90
  -9  -5  -3   69.19    4.50
   9   5  -3   77.59    3.90
  -9   5   3   90.89    5.10
  -9   5  -3   66.89    4.60
  -9  -5   3   64.79    5.20
   9   5   3   76.09    3.90
   9  -5  -3   73.99    3.70
  -9  -5   3   61.69    5.20
  -9   5  -3   59.59    5.00
  10  -5   3   12.10    1.20
 -10   5   3   11.70    1.40
  10   5  -3   15.60    1.40
 -10   5   3   16.30    1.50
 -10  -5  -3    7.90    1.30
 -10   5  -3   13.50    1.30
  10  -5  -3   11.80    2.30
 -10  -5   3    9.20    1.10
  10   5   3   10.20    1.20
 -10  -5   3   14.50    1.40
 -10   5  -3   12.00    1.40
 -10   5  -3   14.10    1.40
  11  -5   3   60.29    3.10
 -11   5   3   58.09    3.10
 -11   5   3   61.29    4.10
 -11   5  -3   70.59    3.60
  11   5   3   55.89    3.60
  11  -5  -3   53.89    3.00
 -11  -5   3   67.59    3.00
 -11  -5   3   60.59    3.00
 -12   5   3    1.30    0.80
 -12  -5  -3    1.30    0.50
 -12   5   3    1.30    0.50
 -12   5  -3    0.50    0.50
 -12   5  -3    1.20    0.50
 -12  -5   3    1.00    0.40
   0   6   3   17.10    1.20
   0  -6   3   16.70    1.80
   0  -6   3   18.00    1.20
   0  -6  -3   17.30    1.70
   0   6  -3   17.70    1.60
   0  -6  -3   20.60    3.10
   0  -6  -3   16.70    1.80
   0  -6   3   14.80    3.10
  -1  -6  -3  126.39    6.40
  -1  -6  -3  122.79    6.40
   1   6  -3  123.19    6.00
  -1  -6  -3  124.59    7.30
  -1   6   3  114.39    5.60
  -1  -6  -3  123.19    5.60
   1  -6   3  132.29    6.70
   1  -6   3  135.89    8.20
   1  -6  -3  126.19    6.30
  -1  -6   3  121.29    6.40
   1  -6  -3  126.59    7.70
   1  -6  -3  121.99    6.40
  -1  -6   3  128.29    7.30
  -1   6  -3  131.99    5.80
   1   6   3  129.49    5.80
   1  -6  -3  123.39    5.70
  -2  -6  -3  755.82   32.80
   2  -6   3  765.72   34.20
   2  -6   3  773.92   33.10
  -2  -6  -3  819.32   35.80
   2  -6  -3  848.52   34.10
  -2  -6   3  734.43   33.10
  -2  -6   3  739.33   32.60
  -2   6  -3  697.23   33.10
   2  -6  -3  739.33   32.50
   3  -6   3  989.80   47.40
   3  -6   3 1169.78   46.50
  -3  -6   3 1086.49   45.80
   3  -6  -3 1041.80   45.00
   4  -6   3  308.57   13.00
   4   6  -3  296.17   13.20
  -4  -6   3  290.77   13.60
   4  -6  -3  284.57   13.30
   4  -6  -3  308.47   13.00
  -4  -6   3  301.87   13.50
  -4  -6   3  319.97   14.10
  -4   6  -3  335.57   14.40
  -4  -6   3  296.27   13.10
   4   6   3  293.67   13.20
   5   6  -3   53.69    2.80
   5  -6   3   50.99    2.60
  -5   6   3    5.80   17.20
  -5   6   3   45.80    2.80
  -5   6   3   63.49   10.50
  -5   6   3   46.30    2.70
  -5   6   3   46.40    2.60
  -5  -6  -3   31.90    4.40
  -5   6  -3   47.70    2.70
  -5   6  -3   26.80    8.10
   5  -6  -3   48.70    2.60
  -5  -6   3   48.80    2.70
  -5   6  -3   47.60    2.80
  -5  -6   3   51.19    3.20
  -5   6  -3   47.10    2.70
   6  -6   3    2.10    0.60
  -6   6   3    0.80    0.60
  -6   6   3    1.80    0.70
  -6   6   3    0.10    0.40
  -6   6   3    1.70    0.70
  -6   6   3   -0.90    2.60
  -6   6   3    1.90    0.80
  -6  -6  -3    1.20    0.70
  -6   6   3    0.40    0.60
  -6   6  -3    1.50    0.70
  -6  -6   3    1.80    0.70
  -6  -6   3    1.00    0.80
   6  -6  -3    1.00    0.50
  -6   6  -3    4.50    0.90
  -6   6  -3    1.10    0.70
  -6   6  -3    2.70    0.90
  -7  -6  -3   19.00    1.60
   7   6  -3   24.10    1.90
  -7   6   3   20.30    1.70
  -7   6   3   22.40    1.70
   7  -6   3   18.50    1.60
  -7  -6  -3   19.00    1.60
  -7   6   3   20.30    1.80
  -7   6  -3   20.20    1.80
   7   6   3   20.30    1.80
  -7   6  -3   17.00    1.70
   7  -6  -3   19.10    1.50
  -7  -6   3   18.40    1.70
  -7  -6   3   17.70    1.50
  -7   6  -3   17.10    1.70
  -7  -6   3   18.80    2.40
   8  -6   3   89.49    4.80
   8   6  -3   98.59    4.90
  -8  -6  -3   93.49    4.60
  -8  -6  -3   85.89    4.40
  -8   6   3   93.59    4.70
   8   6   3  106.69    5.20
  -8  -6   3   90.69    4.60
   8  -6  -3   90.39    4.60
  -8  -6   3   91.39    4.50
  -8   6  -3   84.59    4.60
  -8   6  -3   91.29    4.60
  -8   6  -3   88.69    4.60
  -8   6  -3   88.89    4.70
   9  -6   3    4.10    0.80
  -9   6   3    5.00    1.00
  -9  -6  -3    4.80    1.00
  -9   6   3    4.40    1.00
  -9  -6  -3    2.80    0.70
  -9   6   3    4.50    0.70
   9   6  -3    4.70    1.00
   9  -6  -3    4.10    0.80
  -9   6  -3    5.50    1.00
   9   6   3    4.00    0.90
  -9  -6   3    3.40    0.80
  -9  -6   3    3.60    0.80
  -9   6  -3    5.30    1.00
  -9   6  -3    3.50    0.90
  10  -6   3    0.40    0.80
 -10  -6  -3    0.20    0.70
  10   6  -3    0.70    0.60
 -10   6   3    0.20    0.50
 -10   6   3   -0.30    0.60
 -10   6  -3   -0.30    0.60
  10  -6  -3    0.50    0.50
 -10  -6   3   -0.20    0.60
 -10   6  -3    0.40    0.50
 -10  -6   3    0.90    0.60
  10   6   3    0.70    0.50
 -10   6  -3    0.30    0.60
  11  -6   3   60.49    3.60
 -11  -6  -3   67.69    3.30
 -11   6   3   61.29    3.10
 -11   6   3   64.99    3.20
  11   6   3   60.79    3.60
 -11   6  -3   61.59    3.20
 -11  -6   3   66.39    3.10
 -11  -6   3   67.49    3.10
 -11   6  -3   64.49    3.20
   0  -7  -3    0.80    0.90
   0  -7   3    0.30    0.40
   0  -7  -3    0.60    1.40
   0  -7  -3   -1.50    3.00
   0   7  -3    0.50    0.50
   0  -7  -3    0.80    0.80
   0   7   3    0.20    0.40
   0  -7   3   -2.70    2.50
   0  -7   3    0.80    0.90
   1  -7   3  522.75   23.60
  -1  -7  -3  518.95   22.10
  -1  -7  -3  528.35   23.10
   1  -7   3  499.95   24.40
   1   7  -3  526.65   22.40
  -1  -7  -3  521.15   23.10
  -1   7   3  489.95   22.10
   1  -7   3  575.14   22.30
   1   7   3  518.65   22.30
   1  -7  -3  529.45   24.40
   1  -7  -3  518.05   22.90
  -1  -7   3  531.35   23.20
  -1  -7   3  512.55   24.00
   1  -7  -3  542.95   22.10
   1  -7  -3  545.85   23.20
  -1   7  -3  513.05   22.40
   2   7  -3  228.88   10.60
   2  -7   3  241.18   10.40
   2  -7   3  232.68   13.60
  -2  -7  -3  241.88   11.60
  -2  -7  -3  233.18   11.20
   2  -7   3  242.68   11.80
  -2  -7  -3  241.68   12.20
   2  -7  -3  275.17   11.80
   2   7   3  244.28   10.60
  -2  -7   3  243.18   11.40
  -2   7  -3  213.98   10.40
   2  -7  -3  228.68   11.00
  -2  -7   3  244.68   12.30
   2  -7  -3  254.47   14.90
   2  -7  -3  234.88   10.40
  -3  -7  -3    3.70    0.70
  -3   7   3    2.00    0.70
  -3  -7  -3    2.50    1.10
   3  -7   3   15.00   12.90
  -3   7   3    4.10    5.10
   3   7  -3    1.60    0.70
   3  -7   3    2.60    1.50
   3  -7   3    2.10    0.60
  -3   7  -3    1.30    0.70
  -3  -7   3    3.30    2.00
  -3  -7   3    1.60    0.60
   3  -7  -3    2.60    0.60
   3   7   3    1.90    0.80
  -3   7  -3    2.40    2.30
  -3  -7   3    2.60    0.90
   3  -7  -3    1.80    0.70
  -4   7   3    8.30    1.00
   4   7  -3    9.70    1.20
  -4   7   3    7.80    1.10
  -4   7   3    7.90    1.10
  -4   7   3    9.70    1.10
  -4  -7  -3   10.90    1.10
  -4   7   3   10.60    1.20
   4  -7   3    6.90    0.90
  -4  -7   3    9.30    2.20
  -4   7  -3    8.30    1.10
   4   7   3    8.80    1.30
  -4  -7   3    7.40    1.30
  -4   7  -3    8.80    1.10
   4  -7  -3    8.20    0.90
  -4   7  -3    9.20    1.30
   4  -7  -3    9.20    1.40
  -4  -7   3   11.20    1.20
  -4  -7   3   10.00    1.40
  -5   7   3    7.70    1.00
  -5  -7  -3    5.60    1.00
   5   7  -3    8.90    1.30
  -5   7   3    8.00    1.10
  -5   7   3    7.00    1.10
   5  -7   3    6.30    1.00
  -5   7   3    8.70    1.20
  -5   7   3    7.90    1.10
  -5   7  -3    9.00    1.40
  -5   7  -3    6.70    1.00
  -5   7  -3    6.80    1.00
   5   7   3    2.40    2.60
   5  -7  -3    8.00    1.00
  -5  -7   3    7.90    1.40
  -5   7  -3    6.60    1.10
  -5  -7   3    9.10    1.20
  -6  -7  -3   54.69    5.20
  -6   7   3   64.79    3.40
  -6   7   3   67.09    4.10
  -6   7   3   60.59    3.40
  -6   7   3   67.39    3.60
  -6  -7   3   64.99    3.50
  -6   7  -3   58.79    3.50
   6  -7  -3   66.59    3.40
   6   7   3   65.19    3.70
  -6   7  -3   59.19    3.50
  -6   7  -3   61.09    3.60
  -6  -7   3   73.99    4.20
  -7   7   3  428.66   17.80
   7   7  -3  419.06   18.00
  -7  -7  -3  412.36   17.60
  -7  -7  -3  419.56   17.60
  -7   7   3  423.46   17.80
  -7   7   3  375.76   17.70
  -7   7   3  350.36   20.90
  -7   7   3  417.76   17.70
   7  -7   3  431.36   17.90
  -7   7   3  420.56   17.80
  -7   7  -3  400.26   17.90
  -7   7  -3  413.46   17.80
   7  -7  -3  423.76   17.70
  -7   7  -3  415.16   17.80
  -7   7  -3  405.96   17.80
  -7  -7   3  418.76   17.60
   7   7   3  416.66   18.00
  -7  -7   3  403.36   17.70
   8   7  -3    1.00    0.80
  -8   7   3    2.20    0.90
  -8  -7  -3    1.50    0.80
  -8  -7  -3    1.00    0.70
  -8   7   3    0.80    0.80
   8  -7   3    0.70    0.60
   8  -7  -3    1.30    0.60
  -8   7  -3    0.30    0.70
  -8   7  -3    0.80    0.90
  -8   7  -3    0.90    0.80
  -8   7  -3    1.10    1.10
  -8   7  -3    1.50    2.90
   8   7   3    1.60    0.80
  -8  -7   3    1.20    0.70
  -8  -7   3    0.90    0.70
  -9   7   3  240.08   10.40
   9   7  -3  231.48   10.70
  -9   7   3  251.37   10.70
  -9   7   3  241.18   10.60
  -9  -7  -3  241.18   10.40
   9  -7   3  244.58   10.70
  -9  -7   3  248.28   10.50
  -9   7  -3  241.38   10.60
  -9   7  -3  228.58   10.60
  -9   7  -3  242.48   10.70
   9   7   3  234.78   10.70
   9  -7  -3  240.48   10.60
  -9  -7   3  231.38   10.50
  10   7  -3  120.79    5.40
 -10  -7  -3  115.09    5.30
 -10   7   3  109.59    5.20
 -10   7   3  111.09    5.30
  10  -7   3  108.09    5.40
 -10  -7   3  127.39    5.60
 -10   7  -3  105.09    5.30
  10   7   3  106.59    5.30
 -10  -7   3  121.49    5.90
 -10   7  -3  124.89    5.50
 -10   7  -3  109.19    5.30
  10  -7  -3  104.19    5.20
 -11   7   3  109.39    4.90
 -11  -7  -3  112.59    5.00
 -11   7   3  108.89    5.00
 -11  -7   3  107.79    4.80
 -11   7  -3  108.99    5.00
 -11  -7   3  109.59    5.00
 -11   7  -3  108.19    5.00
   0  -8   3  556.74   26.80
   0  -8  -3  645.14   27.20
   0  -8  -3  626.24   27.30
   0  -8   3  633.44   28.70
   0  -8   3  624.74   27.50
   0   8   3  566.64   26.40
   0  -8  -3  655.63   26.10
   0   8   3  605.04   26.10
   0   8  -3  626.14   26.40
   0  -8  -3  658.63   29.20
  -1  -8  -3   64.79    3.30
  -1  -8  -3   61.59    4.30
  -1   8   3   69.59    7.20
  -1   8   3   58.79    3.20
   1  -8   3   65.19    7.20
   1  -8   3   61.89    4.50
  -1   8   3   60.89    3.70
  -1  -8  -3   68.19    4.40
   1   8  -3   67.39    3.70
  -1   8   3   67.39    3.30
  -1  -8  -3   63.49    6.40
   1  -8   3   67.69    3.30
  -1  -8   3   69.39    4.40
   1  -8  -3   69.09    4.70
   1  -8  -3   63.59    4.10
   1  -8  -3   67.79    3.30
  -1   8  -3   63.79    3.70
  -1   8  -3   59.39    3.40
   1   8   3   58.59    3.70
  -1   8  -3   65.99    3.50
  -1  -8   3   72.29    6.50
   1  -8  -3   68.79    7.30
   1   8   3   65.09    3.50
   2  -8   3  179.98    7.70
   2   8  -3  175.58    8.00
  -2   8   3  149.19    7.60
   2  -8   3  149.19   12.90
  -2  -8  -3  178.58    8.10
  -2  -8  -3  165.98    8.60
  -2  -8  -3  180.68   10.00
  -2  -8  -3  172.18    8.90
  -2   8   3  167.58    8.30
   2  -8   3  155.78    9.10
  -2  -8   3  170.28    7.60
  -2  -8   3  178.28   10.00
   2  -8  -3  165.88    8.40
   2  -8  -3  179.18    9.80
  -2   8  -3  160.68    7.80
   2   8   3  171.88    7.90
  -2   8  -3  177.68    7.60
  -2   8  -3  164.08   10.50
   2   8   3  166.58    8.10
  -2  -8   3  166.98    8.70
   2  -8  -3  178.38    7.70
   3   8  -3    8.40    2.60
  -3   8   3    5.70    1.10
  -3   8   3    6.00    0.90
   3  -8   3    7.10    1.00
  -3   8   3    6.60    1.10
  -3   8   3    7.50    1.00
   3  -8  -3    5.90    1.20
   3  -8  -3    4.60    1.80
  -3   8  -3    7.30    1.30
  -3  -8   3    8.10    1.60
  -3   8  -3    6.00    1.20
  -3  -8   3    6.60    0.90
  -3  -8   3    9.70    2.90
  -3  -8   3    7.60    1.40
  -3   8  -3    7.20    1.10
  -3   8  -3    7.20    1.00
   4   8  -3   28.30    2.20
  -4   8   3   27.00    2.10
  -4  -8  -3   27.10    1.90
  -4   8   3   26.80    1.80
  -4   8   3   28.10    2.00
  -4   8   3   26.70    1.80
  -4   8   3   26.30    2.10
   4  -8   3   28.20    1.90
  -4   8  -3   23.60    1.90
  -4  -8   3   26.00    3.60
  -4  -8   3   25.90    1.90
  -4  -8   3   28.40    2.40
   4  -8  -3   28.90    1.90
  -4  -8   3   28.10    2.40
  -4   8  -3   26.30    1.90
  -4   8  -3   29.30    2.30
  -4   8  -3   23.80    1.90
  -4   8  -3   31.60    3.30
   5   8  -3   29.60    2.20
  -5   8   3   26.80    5.70
  -5   8   3   22.60    2.00
  -5  -8  -3    9.90    4.10
  -5   8   3   22.70    1.60
   5  -8   3   24.10    1.80
  -5   8   3   30.50    3.30
  -5   8   3   22.40    2.40
  -5   8  -3   20.20    1.70
  -5  -8   3   21.90    2.20
  -5   8  -3   31.30    7.30
  -5   8  -3   27.00    4.00
  -5  -8   3   23.00    2.20
   5  -8  -3   26.60    4.30
   5   8   3   20.00    2.10
  -6  -8  -3   17.20    1.70
  -6   8   3   17.10    1.70
   6  -8   3   17.00    1.60
  -6   8   3   15.20    1.50
  -6   8   3   18.10    1.50
  -6   8   3   16.40    1.60
  -6   8   3   17.20    1.80
  -6   8  -3   16.50    1.60
  -6   8  -3   15.00    1.50
  -6   8  -3   17.50    1.90
  -6   8  -3   15.80    1.70
   6   8   3   15.40    1.70
  -6  -8   3   18.80    1.80
   6  -8  -3   16.60    1.50
  -7   8   3  336.47   14.20
  -7   8   3  346.37   14.60
   7  -8   3  327.97   14.90
  -7   8   3  342.47   14.70
  -7  -8  -3  335.37   14.40
  -7   8   3  286.07   17.60
  -7   8   3  327.67   14.40
   7   8  -3  337.27   15.10
  -7   8   3  303.37   14.20
  -7   8   3  361.76   14.60
  -7   8   3  338.17   14.40
  -7  -8   3  331.67   14.50
  -7   8  -3  312.97   14.50
   7   8   3  342.97   15.00
  -7   8  -3  327.87   14.50
  -7   8  -3  320.07   14.70
  -7  -8   3  333.97   14.30
   7  -8  -3  372.06   15.00
  -7   8  -3  327.67   14.50
  -8   8   3  182.98    8.20
  -8   8   3  173.78    8.10
   8   8  -3  181.38    8.50
  -8   8   3  180.78    8.30
  -8  -8  -3  179.58    8.10
  -8  -8  -3  183.48    8.20
   8  -8   3  186.78    8.30
  -8   8  -3  175.88    8.20
  -8  -8   3  179.88    8.20
  -8  -8   3  183.18    8.10
   8   8   3  185.48    8.50
   8  -8  -3  181.58    8.30
  -8   8  -3  170.78    8.20
  -8   8  -3  173.08    8.20
  -8   8  -3  183.88    8.30
  -9  -8  -3  107.79    5.00
  -9   8   3  104.69    4.90
  -9   8   3  103.39    4.90
  -9  -8  -3  102.49    4.90
  -9   8   3  103.19    5.10
   9  -8   3  114.09    5.50
   9   8  -3   99.29    5.10
  -9   8  -3  102.89    5.00
  -9  -8   3  104.39    5.00
  -9   8  -3  101.39    5.00
  -9   8  -3  119.99    5.50
   9   8   3   92.49    5.70
  -9  -8   3  106.99    4.90
  -9   8  -3  101.59    5.00
  10   8  -3    1.30    0.60
  10  -8   3    0.70    0.50
 -10  -8  -3    0.80    0.60
 -10   8   3    1.70    0.50
 -10   8   3    0.80    0.50
 -10   8  -3    1.10    0.50
 -10   8  -3    2.00    0.60
  10   8   3    1.50    0.60
  10  -8  -3    0.90    0.50
 -10  -8   3    0.70    0.60
 -10   8  -3    1.50    0.50
 -10  -8   3    1.00    0.60
   0   9  -3    2.70    0.90
   0   9   3    0.90    0.50
   0   9   3   -3.50    5.60
   0  -9  -3    2.70    3.50
   0  -9   3   -0.70    3.40
   0  -9   3    0.00    1.00
   0  -9  -3    1.70    0.60
   0   9  -3    0.80    0.90
   0  -9   3   -1.50    4.00
   0  -9  -3    0.10    1.10
   0  -9  -3    8.40    4.80
   0   9   3    0.30    1.00
  -1  -9  -3  249.18   14.20
   1  -9   3  260.07   11.10
   1  -9   3  259.77   13.00
  -1   9   3  233.78   11.40
   1   9  -3  244.18   11.40
  -1  -9  -3  265.77   11.00
   1  -9   3  248.88   10.90
   1  -9   3  239.88   15.10
  -1  -9  -3  265.77   12.50
  -1   9   3  233.68   11.20
   1  -9  -3  245.08   11.10
   1  -9  -3  257.17   12.60
  -1   9  -3  242.68   11.20
  -1   9  -3  253.67   11.00
  -1  -9   3  267.57   14.50
   1   9   3  235.08   11.10
   1  -9  -3  267.87   12.30
  -1  -9   3  261.97   11.00
   1  -9  -3  229.18   16.00
  -1  -9   3  303.07   35.90
   1   9   3  261.57   11.60
   1   9   3  256.27   11.30
  -1   9  -3  251.97   11.50
  -2   9   3  125.99    6.40
  -2  -9  -3  125.99    6.10
  -2   9   3  131.79    6.10
   2   9  -3  133.19    6.50
   2  -9   3  124.19   13.00
  -2  -9  -3  132.39    7.30
   2   9  -3  125.09    6.40
  -2   9   3  132.99    6.30
   2  -9   3  121.09    7.70
  -2   9   3  129.39    5.90
   2  -9   3  131.29    6.10
  -2  -9  -3  130.39    8.80
   2  -9  -3  138.09    6.20
  -2  -9   3  122.49    7.10
  -2   9  -3  139.99    6.10
  -2   9  -3  128.69    6.50
   2   9   3  129.79    6.30
  -2  -9   3  132.39    6.10
  -2  -9   3  103.99   26.10
  -2   9  -3  139.19    6.10
   2   9   3  122.59    6.60
  -3   9   3   29.10    2.30
  -3   9   3   29.60    2.00
   3   9  -3   30.20    2.40
  -3   9   3   28.60    2.20
   3  -9   3   27.70    2.00
   3   9  -3   29.00    2.40
  -3   9   3   27.30    1.80
  -3  -9  -3   29.70    2.00
  -3  -9   3   32.00    2.90
  -3  -9   3   31.80    2.10
  -3   9  -3   33.00    2.60
   3  -9  -3   26.50    2.00
  -3  -9   3   27.70    4.20
  -3  -9   3   27.90    2.60
  -3   9  -3   29.20    2.00
  -3   9  -3   30.10    2.40
  -3   9  -3   26.20    2.00
   4   9  -3  169.48    8.20
  -4   9   3  144.89    7.10
  -4   9   3  145.19    7.40
   4  -9   3  146.29    7.20
  -4   9   3  160.08    7.20
  -4   9   3  145.59    6.90
  -4  -9  -3  150.98    7.10
   4  -9  -3  156.68    7.30
  -4   9  -3  176.98    7.80
  -4   9  -3  136.19    7.60
  -4  -9   3  141.49    7.80
  -4  -9   3  152.58    7.20
  -4  -9   3  180.28    8.30
   4   9   3  171.78    8.00
   4   9   3  146.79    7.50
  -4   9  -3  162.08    7.50
  -4  -9   3  171.98    9.40
  -4   9  -3  151.98    7.20
   5  -9   3  160.88    7.60
  -5   9   3  154.58    7.70
  -5   9   3  170.68    7.60
  -5   9   3  162.18    7.30
  -5   9   3  182.08    7.70
  -5   9   3  161.58    7.40
  -5  -9  -3  157.68    7.40
   5   9  -3  160.98    8.00
   5   9   3  154.48    7.80
  -5   9  -3  152.78    7.50
  -5   9  -3  146.09    7.30
  -5  -9   3  164.78    7.50
   5  -9  -3  164.88    7.60
   5   9   3  170.78    7.90
  -5  -9   3  199.18   26.40
  -5   9  -3  161.88    7.50
  -6   9   3   44.30    2.60
  -6  -9  -3   41.60    2.60
   6   9  -3   55.29    6.40
  -6   9   3   42.10    2.60
  -6   9   3   40.60    2.70
  -6   9   3   39.50    2.50
   6  -9   3   37.40    3.60
  -6   9   3   39.40    2.40
  -6   9  -3   42.00    2.60
  -6   9  -3   37.70    2.80
   6   9   3   47.60    5.80
  -6  -9   3   40.10    2.60
   6  -9  -3   51.99    3.70
  -6   9  -3   42.50    2.60
  -6   9  -3   36.70    2.40
  -7   9   3   14.90    4.50
  -7   9   3   28.50    2.60
  -7   9   3   25.70    3.20
  -7   9   3   29.90    2.10
  -7   9   3   28.20    1.90
   7   9  -3   27.00    2.30
   7  -9   3   28.10    2.00
  -7  -9  -3   27.50    2.00
   7   9  -3   27.60    2.60
  -7  -9   3   27.60    2.00
  -7   9  -3   26.40    2.20
   7  -9  -3   27.60    2.00
  -7  -9   3   30.60    1.90
  -7   9  -3   25.60    1.90
  -7   9  -3   27.30    2.00
   7   9   3   27.00    2.20
  -7   9  -3   27.00    2.10
   8   9  -3    2.50    0.90
  -8   9   3    0.60    0.60
   8  -9   3    2.20    0.70
  -8  -9  -3    2.40    0.70
  -8  -9  -3    1.30    0.60
  -8   9   3    1.80    0.80
  -8   9   3    2.40    0.70
  -8  -9   3    2.40    0.80
  -8   9  -3    2.00    0.70
  -8  -9   3    1.00    0.60
  -8   9  -3    1.20    0.70
  -8   9  -3    3.20    0.90
   8  -9  -3    1.60    0.60
  -8   9  -3    2.30    0.80
   8   9   3    0.20    0.70
  -9  -9  -3   11.70    1.10
  -9   9   3   12.40    1.20
  -9   9   3   12.60    1.10
  -9   9   3   11.90    1.10
   9   9  -3   13.50    1.40
   9  -9   3   13.50    1.30
  -9  -9  -3   13.90    1.30
   9   9   3   12.70    1.40
  -9  -9   3   15.10    1.50
  -9   9  -3   11.90    1.10
   9  -9  -3   15.00    1.30
  -9   9  -3   11.70    1.20
  -9   9  -3   13.10    1.20
  -9   9  -3   12.60    1.10
  -9  -9   3   12.20    1.10
 -10  -9  -3    3.80    0.70
 -10   9   3    3.40    0.60
 -10   9   3    3.10    0.50
  10  -9   3    0.70    1.60
 -10  -9   3    4.40    0.70
 -10   9  -3    3.40    0.60
 -10   9  -3    4.20    1.00
 -10  -9   3    3.60    0.70
   0 -10   3    5.20    1.70
   0  10  -3    8.30    2.30
   0  10  -3    3.60    1.00
   0 -10   3    6.10    5.30
   0 -10   3    5.00    0.90
   0  10  -3    4.60    1.10
   0  10   3    7.00    1.10
   0 -10  -3    3.10    6.40
   0 -10  -3    6.70    1.90
   0  10   3    6.50    1.90
   1 -10   3   76.09    5.60
  -1 -10  -3   66.39    8.60
   1  10  -3   73.99    4.20
  -1  10   3   66.89    3.80
   1  10  -3   68.59    4.00
  -1 -10  -3   71.19    5.00
   1 -10   3   71.19    9.30
   1 -10  -3   68.79    5.40
   1 -10  -3   71.19    3.80
   1  10   3   67.69    3.70
  -1 -10   3   71.49    5.00
  -1 -10   3   66.09    8.10
  -1  10  -3   76.79    4.80
  -1  10  -3   67.79    3.60
  -1  10  -3   74.09    4.40
   1 -10  -3   61.89    9.60
  -1 -10   3   74.39    3.70
   1  10   3   65.59    3.80
  -2  10   3    1.90    1.00
  -2 -10  -3    0.30    0.70
  -2 -10  -3    1.40    1.20
   2 -10   3    0.10    0.60
  -2 -10  -3    0.80    4.00
   2 -10   3  -14.40   22.50
  -2  10   3    1.00    0.80
   2  10  -3    0.70    0.80
   2  10  -3   -0.30    0.80
  -2 -10   3    0.60    1.10
  -2  10  -3    0.00    0.80
  -2 -10   3   -0.50    0.90
  -2 -10   3    4.30    3.80
  -2  10  -3    0.60    1.60
   2  10   3    1.20    0.70
   2 -10  -3    0.30    0.60
  -2  10  -3    0.30    0.70
  -2 -10   3    1.20    1.10
  -3  10   3  438.26   18.70
  -3  10   3  424.56   18.30
  -3  10   3  470.95   18.90
  -3 -10  -3  427.06   18.40
   3  10  -3  387.96   18.60
  -3  10   3  442.76   18.50
   3  10  -3  420.86   18.90
   3 -10   3  428.26   18.50
  -3 -10   3  419.46   19.70
  -3  10  -3  453.65   18.40
  -3  10  -3  455.15   18.50
  -3  10  -3  430.06   18.90
   3  10   3  420.16   18.80
  -3 -10   3  429.76   18.40
   3 -10  -3  441.36   18.60
  -3 -10   3  401.86   19.40
   3  10   3  415.76   18.90
  -3 -10   3  409.26   20.90
   4 -10   3  255.47   11.80
  -4  10   3  251.87   11.90
  -4 -10  -3  255.17   11.70
   4  10  -3  249.28   12.20
  -4  10   3  255.37   11.60
  -4  10   3  281.87   11.80
  -4  10   3  283.47   12.00
  -4  10  -3  264.07   11.70
  -4 -10   3  242.58   13.80
   4 -10  -3  254.37   11.80
  -4  10  -3  294.77   12.30
   4  10   3  269.47   12.10
   4  10   3  274.97   12.30
  -4 -10   3  262.77   11.70
  -4  10  -3  272.97   11.70
  -4 -10   3  255.17   14.40
  -5  10   3  130.29    6.10
   5  10  -3  129.99   10.20
  -5 -10  -3  124.29    6.10
  -5  10   3  127.59    6.00
  -5  10   3  121.79    6.20
  -5  10   3  127.79    5.80
   5  10   3  122.69    9.40
  -5  10  -3  123.79    6.10
   5 -10  -3  118.29   11.10
  -5  10  -3  144.19    6.60
  -5 -10   3  125.49    6.10
  -5  10  -3  125.19    6.10
  -6  10   3   86.89    4.10
  -6  10   3   92.19    4.40
   6  10  -3   81.09    5.00
  -6  10   3   81.89    4.40
  -6  10   3   94.29    4.40
  -6  10   3   84.09    6.70
   6  10  -3   82.59    4.80
  -6  10   3   77.49    4.80
  -6 -10  -3   89.39    4.40
   6 -10   3   82.79    4.40
   6  10   3   85.79    4.60
   6 -10  -3   90.79    4.50
  -6 -10   3   86.39    4.40
   6  10   3   86.09    4.70
  -6  10  -3   83.39    4.40
  -6  10  -3   79.79    4.10
  -6  10  -3   85.29    4.70
  -6  10  -3   85.69    4.40
  -7  10   3    1.30    0.70
   7  10  -3    1.40    1.00
  -7  10   3    1.90    0.70
  -7  10   3    0.00    0.40
  -7 -10  -3    0.50    0.60
  -7 -10  -3    1.70    0.80
   7  10  -3    1.60    0.90
  -7  10   3    1.90    2.10
  -7  10   3    1.30    0.60
   7 -10   3    0.80    0.70
  -7 -10   3    0.80    0.60
   7  10   3    2.20    0.90
  -7  10  -3    0.80    0.70
  -7 -10   3    0.40    0.70
  -7  10  -3    0.20    0.60
   7 -10  -3    0.80    0.60
  -7  10  -3    0.50    0.50
  -7  10  -3    0.20    0.60
   8 -10   3    1.80    0.70
  -8  10   3    1.70    0.60
  -8  10   3    0.40    0.50
   8  10  -3    1.90    0.80
  -8 -10  -3    1.00    0.60
  -8 -10  -3    0.20    0.50
  -8  10   3    0.90    0.50
  -8  10  -3    0.90    0.70
   8  10   3    1.60    0.70
  -8  10  -3    1.50    0.60
   8 -10  -3    2.20    0.70
  -8  10  -3    1.80    0.60
  -8 -10   3    0.40    0.60
  -8 -10   3    0.90    0.60
  -8  10  -3    0.90    0.60
  -9  10   3   27.70    1.70
  -9  10   3   27.50    1.60
  -9  10   3   28.70    1.60
   9  10  -3   28.00    2.00
  -9 -10  -3   29.20    1.80
   9 -10   3   27.00    2.60
   9 -10  -3   31.10    2.40
  -9  10  -3   26.00    1.60
  -9 -10   3   26.40    1.60
  -9  10  -3   27.60    1.70
   9  10   3   29.50    2.90
  -9 -10   3   31.00    1.80
  -9  10  -3   28.00    1.70
  -9  10  -3   28.30    1.80
   0  11  -3    0.20    0.70
   0 -11  -3    3.80    8.30
   0  11  -3    0.50    0.80
   0  11  -3   -0.30    1.10
   0 -11   3    3.90    6.90
   0  11   3    0.40    1.10
   0  11   3    0.30    0.60
   0 -11  -3    1.50    1.70
   0 -11   3   -0.30    1.30
   1  11  -3   81.19    5.10
  -1 -11  -3   81.59    5.70
  -1  11   3   86.59    4.40
  -1  11   3   83.39    4.80
   1  11  -3   82.09    4.60
   1 -11   3   85.29   11.80
   1  11  -3   81.99    4.70
   1 -11   3   74.09    6.00
  -1 -11  -3   85.99   10.60
  -1 -11   3   81.99   10.20
  -1 -11   3   88.49    4.20
  -1  11  -3   84.59    4.70
  -1  11  -3   78.59    4.90
   1  11   3   81.69    4.40
   1  11   3   75.09    4.10
  -1 -11   3   81.89    5.90
   2  11  -3  148.99    7.80
   2  11  -3  154.98    7.60
  -2  11   3  159.48    7.60
   2  11  -3  152.38    8.20
  -2  11   3  161.28    7.80
  -2  11  -3  158.38    7.80
   2  11   3  172.48    8.10
   2 -11  -3  157.48    7.50
  -2 -11   3  147.59    8.60
  -2 -11   3  164.28    7.30
  -2  11  -3  174.98    7.30
  -2 -11   3  147.99   11.70
   2  11   3  151.78    7.60
  -2 -11   3  153.28    9.90
  -2  11  -3  148.99    7.90
   3  11  -3   19.50    2.20
   3  11  -3   15.90    2.20
  -3 -11  -3   18.90    1.80
   3  11  -3   25.50    3.00
   3 -11   3   17.90    1.70
  -3  11   3   22.40    2.10
  -3  11   3   19.80    1.90
  -3  11  -3   18.40    2.10
  -3 -11   3   14.90    2.40
  -3 -11   3   14.40    2.30
  -3 -11   3   18.50   20.80
   3 -11  -3   17.70    1.70
   3  11   3   13.80    1.70
   3  11   3   26.20    2.60
  -3  11  -3   21.90    1.70
  -3 -11   3   18.20    1.70
  -3  11  -3   19.90    2.10
   4 -11   3  192.38    9.20
  -4 -11  -3  197.58    9.10
   4  11  -3  220.78    9.80
   4  11  -3  206.68   10.10
  -4  11   3  229.28    9.50
  -4  11   3  183.58    9.30
   4 -11  -3  192.78    9.30
  -4 -11   3  216.08   11.80
   4  11   3  193.58    9.50
  -4  11  -3  196.98    9.10
  -4  11  -3  200.48    9.10
  -4 -11   3  194.48    9.10
  -4 -11   3  209.58   10.20
  -4  11  -3  199.48    9.60
  -5  11   3    3.70    1.00
   5  11  -3    4.60    1.20
  -5  11   3    4.10    0.90
  -5  11   3    4.60    0.90
   5  11  -3    4.60    1.50
   5 -11   3    6.00    1.10
  -5 -11  -3    2.70    0.90
   5 -11  -3    3.30    0.90
   5  11   3    4.00    1.00
  -5 -11   3    4.90    1.00
  -5  11  -3    4.30    0.90
  -5  11  -3    4.80    0.90
  -5  11  -3    3.90    1.10
   6  11  -3    3.10    1.10
  -6  11   3    3.50    0.80
   6  11  -3    3.10    1.20
  -6 -11  -3    4.60    1.00
  -6  11   3    3.90    0.90
  -6  11   3    1.80    0.60
  -6  11   3   -4.20    3.50
   6 -11   3    4.30    1.00
  -6  11  -3    1.80    0.80
   6 -11  -3    4.50    1.00
   6  11   3    2.90    1.00
  -6 -11   3    4.20    1.70
   6  11   3    4.70    1.10
  -6  11  -3    3.00    0.80
  -6  11  -3    1.70    0.60
  -7  11   3   12.40    1.30
  -7  11   3   14.10    1.20
  -7  11   3   13.80    1.30
  -7 -11  -3   14.30    1.40
   7  11  -3   16.50    1.70
   7 -11   3   14.40    1.40
  -7 -11  -3   13.90    1.30
   7  11  -3   19.50    1.80
   7 -11  -3   13.60    1.40
  -7  11  -3   14.10    1.40
   7  11   3   12.50    1.50
  -7 -11   3   15.10    1.30
  -7 -11   3   14.70    1.50
  -7  11  -3   16.30    1.50
  -7  11  -3   16.40    1.30
  -8 -11  -3   24.90    1.60
  -8  11   3   23.10    1.80
  -8  11   3   22.20    1.50
   8  11  -3   23.80    1.80
   8 -11   3   22.60    1.80
  -8  11   3   24.00    1.60
  -8  11  -3   25.00    1.60
  -8 -11   3   25.10    1.70
  -8  11  -3   23.30    1.60
   8 -11  -3   23.10    1.70
   8  11   3   23.90    1.80
  -8  11  -3   24.70    1.60
  -8 -11   3   23.60    1.50
  -9 -11  -3    8.70    0.90
  -9  11   3    8.70    0.70
  -9  11  -3    6.60    0.80
  -9 -11   3    7.60    0.70
  -9  11  -3    8.10    0.80
  -9 -11   3    8.80    0.90
   0 -12  -3   27.00   11.30
   0 -12   3   31.80    9.60
   0  12   3   25.30    1.90
   0 -12   3   27.40    3.90
   1  12  -3   61.89    4.30
   1 -12   3   44.30   13.10
  -1  12   3   64.29    3.90
  -1  12   3   63.89    3.50
   1  12  -3   59.39    3.60
   1  12  -3   56.89    3.70
  -1 -12   3   58.09    4.50
  -1  12  -3   61.09    4.10
  -1 -12   3   63.89    5.10
   1  12   3   60.69    3.30
  -1 -12   3   69.19    9.30
  -1  12  -3   62.89    3.80
   2  12  -3  118.19    8.70
   2  12  -3  128.39    6.70
  -2  12   3  140.29    6.70
  -2  12   3  151.28    7.70
  -2  12  -3  126.79    7.00
  -2 -12   3  117.69    6.80
   2  12   3  118.29    6.30
  -2  12  -3  145.79    7.70
  -2  12  -3  121.19    7.50
   3  12  -3    0.10    0.90
  -3  12   3    0.00    0.70
   3  12  -3    0.70    1.30
   3 -12   3    0.00    0.60
  -3  12   3    0.50    0.80
  -3  12  -3    0.10    0.60
  -3  12  -3    0.20    0.90
   3 -12  -3   -0.20    0.60
   3  12   3    0.70    0.80
  -3 -12   3   -3.40    4.50
  -3 -12   3    1.10    2.90
  -3  12  -3    0.40    0.80
  -3 -12   3    1.30    0.80
   4  12  -3   11.40    1.90
  -4  12   3    7.00    1.10
  -4  12   3    6.60    1.10
   4 -12   3    7.90    1.20
  -4 -12   3    8.80    1.20
   4 -12  -3    5.80    1.00
  -4  12  -3    9.30    1.40
   4  12   3   10.20    1.50
  -4  12  -3    6.40    1.20
  -4  12  -3    9.90    1.10
   4  12   3    8.80    1.50
  -5  12   3   31.80    7.40
   5  12  -3   53.09    3.40
   5 -12   3   51.99    3.70
  -5  12   3   47.80    2.90
   5  12  -3   46.40    3.40
  -5  12  -3   49.80    2.80
   5  12   3   46.80    3.10
   5 -12  -3   49.40    3.00
   5  12   3   52.19    3.10
  -5  12  -3   50.29    3.10
  -5 -12   3   54.09    2.90
   6  12  -3    1.80    1.00
   6  12  -3    0.50    0.80
   6 -12   3    1.40    0.70
  -6  12   3    1.10    0.70
  -6  12   3    0.90    0.60
  -6  12  -3    1.10    0.60
  -6 -12   3    2.60    0.70
   6  12   3    0.90    1.00
  -6  12  -3    0.90    0.60
  -6 -12   3    0.40    0.60
   6 -12  -3    2.40    0.70
   6  12   3    1.50    0.80
   7 -12   3  142.69    6.90
  -7  12   3  145.19    6.70
   7  12  -3  148.29    7.10
  -7 -12  -3  155.18    6.70
   7  12  -3  160.18    7.00
   7  12   3  141.29    6.90
  -7  12  -3  144.99    6.60
  -7 -12   3  154.08    6.60
  -7  12  -3  161.18    6.80
   7 -12  -3  137.79    7.00
  -8  12   3   87.19    4.00
  -8 -12  -3   89.99    4.10
  -8 -12   3   83.79    3.90
  -8  12  -3   91.99    4.70
  -8 -12   3   89.49    4.10
   0  13  -3    0.60    1.10
   0  13  -3    0.80    0.80
   0  13   3    0.20    0.90
   0 -13   3   -1.60   10.90
   0  13   3    0.20    0.50
   1  13  -3   95.39    4.80
   1  13  -3   96.29    5.40
  -1  13   3   96.39    4.70
  -1  13   3   91.39    5.10
   1  13   3   84.79    4.80
  -1  13  -3   95.19    5.30
  -1 -13   3   78.49   12.20
   1  13   3  103.69    5.30
  -1  13  -3   92.99    5.00
  -2  13   3   84.59    4.30
   2  13  -3   85.59    4.30
   2  13  -3   80.89    4.60
   2  13  -3   93.49    5.10
  -2  13   3   90.29    4.70
   2  13   3   88.29    4.80
  -2  13  -3   77.29    4.70
  -2 -13   3   66.59    9.20
  -2  13  -3   81.89    4.60
  -3  13   3    1.90    0.70
  -3  13   3    2.90    1.00
  -3  13  -3    2.90    1.00
   3  13   3    1.90    0.80
  -3 -13   3    3.60    0.90
   3 -13  -3   -0.30    2.10
  -3  13  -3    2.70    1.00
   4  13  -3    0.30    0.80
  -4  13   3    0.40    0.70
   4  13  -3   -0.40    0.90
  -4  13   3    0.60    0.60
  -4  13  -3    0.70    0.80
   4 -13  -3    0.20    0.70
   4  13   3    1.10    0.80
  -4 -13   3   -0.50    0.60
  -4  13  -3   -0.30    1.00
  -4  13  -3    0.10    0.70
   4  13   3    0.60    0.80
  -5  13   3   51.99    2.90
   5  13  -3   47.80    3.20
   5  13  -3   53.39    3.30
  -5  13  -3   58.89    3.10
  -5 -13   3   54.59    2.90
   5 -13  -3   49.40    3.30
   5  13   3   49.20    2.90
   5  13   3   48.50    3.00
  -5  13  -3   54.79    2.70
  -6  13   3   11.90    1.10
   6  13  -3   10.40    1.70
   6  13  -3   13.00    1.50
  -6  13   3   13.40    1.10
  -6 -13   3   13.90    1.00
   6  13   3    9.30    1.20
  -6 -13   3   13.50    1.20
  -6  13  -3   14.20    1.30
  -7  13   3   37.60    2.00
  -7 -13  -3   38.30    2.00
  -7  13  -3   40.60    2.10
  -7 -13   3   37.90    1.90
  -7 -13   3   38.00    2.00
   0  14  -3   33.10    2.70
   0  14  -3   37.50    2.70
   0  14   3   34.60    2.50
   0  14   3   38.30    2.00
  -1  14   3   44.30    2.90
   1  14  -3   42.70    3.10
  -1  14   3   48.50    2.70
   1  14  -3   42.90    2.60
   1  14   3   44.50    2.90
  -1  14  -3   42.00    2.90
  -1  14  -3   44.90    2.70
   2  14  -3   13.80    1.80
  -2  14   3   15.70    1.70
  -2  14   3   21.60    2.40
  -2  14  -3   13.30    1.50
  -2  14  -3   14.70    1.70
  -3  14   3    5.10    0.90
  -3  14   3    5.60    1.30
  -3  14  -3    4.60    1.00
   3  14   3    4.90    1.00
  -4  14   3    0.10    0.60
   4  14  -3    0.20    0.80
  -4  14   3    0.40    0.40
  -4  14  -3    0.50    0.60
  -4  14  -3    0.30    0.60
  -5  14   3    8.90    1.00
   5  14  -3    6.80    1.00
  -5  14   3    7.60    0.90
  -5 -14   3    6.30    0.70
  -5  14  -3    5.30    0.80
   5  14   3    7.10    0.90
   0  15  -3   -0.20    0.60
   0  15  -3    0.10    0.50
   0  15   3    0.30    0.70
  -1  15   3   85.69    3.80
  -1  15   3   81.19    4.20
   1  15  -3   83.39    4.40
  -1  15  -3   81.19    4.30
   1  15   3   86.09    4.30
  -1  15  -3   85.09    4.10
  -2  15   3   26.30    1.90
  -2  15   3   28.40    1.60
  -2  15  -3   28.60    1.90
  -2  15  -3   27.80    1.80
   3  15  -3   66.49    3.30
  -3  15   3   53.29    2.80
  -3  15   3   59.39    3.00
  -3  15  -3   51.89    2.90
   3  15   3   55.49    3.00
  -3  15  -3   59.19    3.30
  -4  15   3   39.60    1.90
  -4  15   3   34.20    2.00
   4  15  -3   39.10    2.40
  -4  15  -3   34.00    1.90
   4  15   3   31.50    1.80
  -4 -15   3   31.10    1.70
   0   0   4 1842.52   76.09
  -1   0  -4    0.40    0.40
  -1   0   4    0.50    0.40
  -1   0   4    0.40    0.40
  -1   0   4    0.50    0.30
  -2   0   4   42.10    2.20
  -2   0   4   41.00    1.80
   2   0   4   32.10    2.60
   2   0   4   36.60    2.00
  -2   0  -4   38.60    2.00
  -2   0   4   39.70    2.00
  -3   0   4   56.49    3.00
  -3   0   4   58.29    2.50
  -3   0  -4   44.80    4.10
   3   0   4   55.79    3.00
   3   0   4   58.39    2.60
  -3   0  -4   60.69    3.90
  -3   0   4   54.59    2.60
  -3   0   4   53.89    2.50
  -3   0   4   61.19    2.60
  -4   0  -4  263.47   13.30
   4   0   4  279.37   11.30
  -4   0  -4  263.87   11.60
  -4   0  -4  258.67   12.10
   5   0   4  436.96   18.90
  -5   0   4  465.05   19.80
  -6   0   4    4.00    1.10
   6   0   4    4.50    0.60
  -7   0  -4  132.39    6.30
  -7   0   4  135.99    6.30
   7   0   4  139.19    6.30
   7   0  -4  138.49    6.60
  -7   0   4  160.38    7.30
  -7   0   4  145.79    7.90
  -7   0   4  135.29    6.40
   8   0   4  114.49    5.40
  -8   0   4  117.69    5.60
  -8   0   4  111.49    5.40
  -8   0   4  120.09    7.10
  -8   0  -4  113.89    6.70
  -8   0   4  116.89    5.50
  -8   0  -4  132.29    7.30
   9   0   4    4.00    0.70
  -9   0  -4    3.80    1.00
  -9   0   4    3.90    0.80
  -9   0   4    3.10    0.80
  -9   0  -4    4.30    1.00
  -9   0   4    5.10    1.10
 -10   0   4    9.80    1.20
 -10   0  -4    8.10    1.20
  10   0   4    8.90    1.00
 -10   0  -4    6.40    1.00
 -10   0   4   10.80    1.50
 -10   0   4    9.00    1.10
 -11   0  -4    1.60    0.80
  11   0   4    1.20    0.50
 -11   0  -4    0.20    0.60
 -11   0   4    2.10    0.70
 -11   0   4    0.70    0.60
 -12   0   4  134.89    6.00
 -12   0   4  131.89    6.10
 -12   0  -4  141.29    6.20
 -12   0  -4  142.79    6.20
   0   1   4    1.60    0.40
   0   1   4    1.30    0.70
   0  -1   4   -0.20    0.60
   0   1   4    1.50    0.40
   0  -1   4    0.40    1.50
  -1   1   4  277.27   12.00
   1  -1   4  286.67   12.10
  -1   1   4  291.17   12.30
  -1  -1  -4  269.57   12.00
   1  -1   4  273.37   12.30
  -1  -1   4  286.77   12.30
   1   1   4  290.27   12.20
   1   1   4  280.47   12.00
   2  -1   4 7321.27  296.27
  -2   1   4 7311.87  296.07
   2   1   4 6947.71  296.07
  -3   1   4 1793.42   74.19
  -3   1   4 1715.03   74.69
  -3  -1   4 1886.71   74.19
   4  -1   4   35.60    1.80
  -4   1   4   39.40    2.60
  -4  -1  -4   39.40    2.20
  -4  -1   4   44.40    2.60
  -4   1  -4   36.40    2.10
   4   1   4   36.00    1.90
  -4   1  -4   37.10    3.10
   4  -1  -4   36.40    2.10
  -5   1   4    0.10    0.80
   5  -1   4    0.60    0.50
  -5  -1   4   -0.10    0.60
  -5   1  -4    0.20    0.40
  -5   1  -4    1.30    2.00
   5  -1  -4    0.00    0.40
   6  -1   4  488.35   20.90
  -6   1   4  521.25   22.40
   6   1   4  489.95   21.00
  -6  -1   4  503.65   22.10
   6  -1  -4  499.15   21.30
  -7   1   4  159.48    6.90
  -7   1   4  145.69   10.10
  -7   1   4  161.18    7.00
   7  -1   4  149.59    6.80
  -7  -1  -4  156.28    6.90
   7   1   4  155.98    6.80
  -7  -1   4  138.89    7.00
  -7   1  -4  151.58    6.90
  -7   1  -4  143.09    6.90
  -7  -1   4  156.18    8.20
  -7  -1   4  153.38    6.90
  -7  -1   4  156.78    6.90
  -8   1   4   23.40    5.20
   8  -1   4   19.50    1.40
  -8   1   4   19.50    1.50
  -8  -1  -4   22.40    2.50
  -8  -1  -4   21.10    2.10
  -8   1   4   28.70    3.60
  -8   1   4   22.00    1.70
  -8   1  -4   18.10    1.60
   8   1   4   18.30    1.40
  -8  -1   4   22.40    3.00
  -8  -1   4   20.40    1.60
  -8  -1   4   19.20    1.60
  -8   1  -4   21.20    2.20
  -8   1  -4   22.90    2.10
  -8  -1   4   23.00    1.70
  -9   1   4    0.10    0.70
  -9  -1  -4   -0.10    0.80
   9  -1   4   -0.10    0.40
  -9  -1  -4    1.10    0.80
  -9   1   4   -0.20    0.50
  -9   1   4    0.50    0.60
  -9  -1   4   -0.60    0.50
   9   1   4    0.40    0.50
  -9  -1   4    4.20    3.20
  -9  -1   4    0.40    0.70
  -9  -1   4    0.30    0.60
  -9   1  -4    0.40    0.80
  -9   1  -4    1.40    0.80
  -9   1  -4   -0.30    0.50
 -10   1   4   25.10    1.90
 -10   1   4   25.20    1.90
 -10  -1  -4   25.60    2.00
  10  -1   4   25.20    1.70
 -10  -1  -4   24.70    2.00
 -10   1  -4   25.40    1.90
  10   1   4   25.50    1.70
 -10   1  -4   24.90    2.10
 -10  -1   4   27.00    1.80
 -10  -1   4   24.80    1.90
 -10  -1   4   23.10    1.80
  11  -1   4   65.69    3.40
 -11  -1  -4   68.69    3.50
 -11   1   4   68.49    3.50
 -11  -1  -4   72.59    3.60
 -11   1   4   68.19    3.50
 -11   1  -4   71.59    3.70
  11   1   4   64.49    3.40
 -11  -1   4   64.29    3.40
 -11  -1   4   74.39    3.60
 -12  -1  -4   19.50    1.40
 -12  -1  -4   18.20    1.30
 -12   1   4   18.70    1.20
 -12   1   4   16.30    1.30
 -12   1  -4   18.40    1.30
 -12   1  -4   18.50    1.40
 -12  -1   4   17.20    1.30
 -12  -1   4   17.90    1.10
   0   2   4   61.69    3.60
   0  -2  -4   61.39    3.30
   0   2   4   65.69    3.10
   0  -2   4   75.09    3.30
   0  -2   4   74.99    3.60
   0   2   4   64.49    3.30
  -1   2   4 4660.53  187.98
   1  -2   4 4509.85  188.18
  -1  -2   4 4481.75  187.98
   1   2   4 4588.44  188.08
   2  -2   4 4421.86  174.98
  -2   2   4 4210.38  174.28
   2   2   4 4082.39  174.48
  -2  -2   4 4202.08  174.38
   3  -2   4    5.70    0.50
   3  -2   4    6.60    1.10
  -3   2   4    7.80    1.40
  -3   2   4    6.40    0.60
  -3   2   4    7.30    0.90
  -3  -2  -4    5.70    0.90
  -3   2   4    8.60    1.30
  -3   2   4    7.50    0.90
  -3  -2   4    6.70    0.70
   3   2   4    7.20    0.90
   3  -2  -4    6.80    0.80
   3   2   4    6.00    0.70
  -3  -2   4    7.90    1.00
  -3  -2   4    9.40    1.20
  -3   2  -4    5.20    0.90
  -4   2   4 1395.76   55.49
  -4   2  -4 1301.97   56.09
  -4   2  -4 1316.97   55.69
   5  -2   4    2.00    0.40
  -5   2   4    5.10    1.40
   5   2   4    2.20    0.50
  -5  -2   4    3.80    1.00
   5  -2  -4    2.50    0.50
  -5   2  -4    2.70    1.10
  -5   2  -4    1.80    2.00
   5  -2  -4    3.00    0.60
   6  -2   4  348.17   14.70
  -6  -2  -4  347.57   14.80
  -6   2   4  367.46   16.20
  -6   2   4  353.46   14.90
  -6   2  -4  332.07   15.00
  -6   2  -4  339.77   15.10
  -6  -2   4  349.96   15.70
  -6   2  -4  324.17   15.70
   6  -2  -4  359.96   15.00
   6   2   4  365.06   14.80
   6  -2  -4  331.27   14.40
  -7  -2  -4  134.69    6.20
   7  -2   4  134.29    7.10
  -7   2   4  135.69    6.30
  -7   2   4  136.89    6.20
  -7   2   4  153.38    7.00
  -7   2   4  124.69    6.00
   7  -2  -4  130.09    5.80
  -7   2  -4  136.59    6.20
  -7  -2   4  131.39    6.10
  -7  -2   4  139.39    7.40
  -7  -2   4  133.59    6.20
   7   2   4  145.29    6.30
  -7   2  -4  132.69    6.30
  -8   2   4   77.59    3.80
  -8   2   4   74.09    3.90
  -8   2   4   72.29    4.20
   8  -2   4   78.19    3.70
  -8  -2  -4   76.29    3.90
  -8  -2   4   74.79    5.20
  -8   2  -4   77.29    4.20
  -8  -2   4   76.59    3.80
   8  -2  -4   71.29    4.00
   8   2   4   75.99    3.80
  -8   2  -4   71.39    3.90
  -8  -2   4   94.99    9.50
  -8   2  -4   77.99    3.90
   9  -2   4   22.80    1.60
  -9  -2  -4   22.20    1.90
  -9   2   4   22.90    1.60
  -9  -2  -4   20.90    1.80
  -9   2   4   22.40    1.80
  -9   2   4   24.70    1.90
   9  -2  -4   21.10    1.30
  -9   2  -4   18.90    1.60
  -9  -2   4   22.20    1.70
   9   2   4   24.50    1.60
  -9   2  -4   21.50    1.80
  -9  -2   4   25.20    3.20
  -9   2  -4   23.40    2.00
  -9  -2   4   20.40    1.60
  -9  -2   4   22.90    1.70
 -10   2   4    7.90    1.10
 -10  -2  -4    6.10    1.00
 -10   2   4    5.90    1.00
 -10  -2  -4    4.90    0.90
 -10  -2   4    7.10    1.00
 -10  -2   4    4.90    0.90
  10   2   4    5.60    0.80
 -10   2  -4    7.50    1.30
 -10   2  -4    5.10    0.90
 -10  -2   4    5.80    0.90
 -11  -2  -4   49.40    2.80
 -11  -2  -4   46.40    3.80
 -11   2   4   48.60    2.70
 -11   2   4   52.29    2.70
  11  -2   4   51.39    2.70
 -11   2  -4   52.99    2.80
 -11  -2   4   50.79    2.70
 -11  -2   4   51.49    2.50
 -11   2  -4   49.70    2.90
 -11  -2   4   48.10    2.50
  11   2   4   47.60    2.60
 -12   2   4   -0.10    0.40
 -12  -2  -4    0.50    0.40
 -12   2   4    0.50    0.50
 -12  -2  -4    0.80    0.50
 -12   2  -4    0.50    0.50
 -12   2  -4    0.80    0.50
 -12  -2   4    0.10    0.40
   0  -3  -4    0.50    0.50
   0  -3   4    0.60    1.00
   0   3   4    1.70    0.60
   0  -3  -4    0.50    0.50
   0   3  -4    0.10    0.30
   0  -3   4    1.10    0.50
   0  -3  -4    0.00    0.20
   0  -3  -4   -1.20    1.40
   1   3  -4   18.10    1.20
  -1  -3  -4   18.20    1.50
  -1   3   4   19.50    1.50
   1  -3   4   17.60    1.00
   1  -3  -4   19.10    1.50
  -1  -3   4   18.50    1.40
   1  -3  -4   18.20    1.40
   1  -3  -4   23.20    2.50
   1   3   4   18.60    1.40
   1  -3  -4   19.90    1.10
  -1  -3   4   21.40    2.00
   1   3   4   17.60    2.00
   1   3   4   17.40    1.10
   2   3  -4  424.16   18.20
  -2   3   4  420.16   18.70
   2  -3   4  448.86   18.90
   2  -3   4  452.85   19.40
  -2   3   4  430.16   19.40
   2   3   4  451.85   18.70
   2   3   4  438.66   18.30
   2  -3  -4  400.66   18.80
  -2  -3   4  453.65   18.90
   2  -3  -4  438.76   18.60
   2   3   4  438.66   19.40
  -3   3   4 1683.63   72.59
   3  -3   4 1717.43   73.29
   3  -3   4 1754.12   72.59
  -3  -3   4 1899.71   72.39
   3   3   4 1647.04   72.29
  -4   3   4 2272.77   92.99
  -4  -3   4 2379.16   92.59
  -4   3  -4 2067.39   93.59
   5  -3   4  180.88    7.80
  -5   3   4  173.18    9.00
  -5   3   4  186.88    7.80
  -5   3   4  184.18    7.70
   5  -3  -4  180.38    8.20
   5  -3  -4  167.08    7.70
  -5  -3   4  185.18    8.60
   5   3   4  192.58    8.00
  -5   3  -4  175.48    8.40
  -6   3   4   73.99    4.90
   6  -3   4   74.69    3.50
  -6  -3  -4   76.69    3.60
  -6   3   4   71.29    3.60
  -6   3   4   78.69    4.10
  -6   3   4   72.29    3.60
  -6   3  -4   78.79    3.70
  -6  -3   4   71.59    4.30
  -6  -3   4   72.49    3.60
   6  -3  -4   70.19    3.30
   6   3   4   76.69    3.70
  -6   3  -4   71.89    3.70
   6  -3  -4   69.99    4.00
  -7   3   4    5.50    0.70
  -7   3   4    5.00    0.90
  -7  -3  -4    4.60    0.90
  -7   3   4    4.60    0.80
   7   3  -4    3.80    0.60
   7  -3   4    3.90    0.70
  -7  -3   4    3.60    0.70
  -7   3  -4   -2.60    2.50
  -7  -3   4    4.50    4.50
  -7   3  -4    3.20    0.80
   7   3   4    3.80    0.80
  -7   3  -4    4.60    0.90
   7  -3  -4    4.00    0.50
  -7  -3   4    4.30    0.80
   8  -3   4    1.40    0.60
   8   3  -4    2.20    0.60
  -8   3   4    0.90    0.50
  -8  -3  -4    0.30    2.60
  -8   3   4    1.20    0.60
  -8   3   4    2.70    0.90
  -8  -3  -4    3.30    0.90
  -8   3  -4    1.40    0.70
  -8   3  -4    1.00    0.80
  -8   3  -4    1.10    0.70
   8  -3  -4    2.60    0.50
  -8  -3   4    1.30    0.70
  -8  -3   4    1.80    0.70
  -8  -3   4    2.40    0.70
  -8  -3   4    1.90    1.40
   8   3   4    2.10    0.70
  -9  -3  -4   26.80    2.00
  -9   3   4   25.40    2.00
  -9   3   4   28.10    2.10
  -9  -3  -4   27.60    2.10
  -9  -3   4   28.30    2.00
  -9  -3   4   28.50    3.70
  -9   3  -4   28.10    1.90
   9  -3  -4   22.10    2.20
  -9   3  -4   27.10    2.00
  -9  -3   4   26.90    1.90
  -9   3  -4   33.80    2.30
 -10  -3  -4   40.60    2.60
 -10   3   4   43.90    2.60
  10  -3   4   42.70    2.50
 -10   3   4   42.20    2.50
 -10  -3  -4   39.30    2.40
 -10   3  -4   42.80    2.70
  10   3   4   42.40    2.40
  10  -3  -4   41.20    2.20
 -10  -3   4   44.00    2.50
 -10   3  -4   42.60    2.60
 -10  -3   4   39.20    2.40
 -10   3  -4   41.10    2.30
 -11  -3  -4  134.59    6.00
 -11   3   4  132.59    6.00
  11  -3   4  128.19    6.00
 -11   3   4  128.29    6.00
  11   3   4  125.09    5.90
 -11  -3   4  126.59    5.80
 -11   3  -4  129.69    6.00
 -11   3  -4  133.19    6.10
 -11  -3   4  131.79    6.50
 -12   3   4    6.20    0.70
 -12   3   4    7.60    0.80
 -12  -3  -4    9.00    0.90
 -12   3  -4    5.90    0.80
 -12   3  -4    6.30    0.80
 -12  -3   4    7.70    1.00
   0  -4  -4  260.17   11.30
   0  -4  -4  255.07   10.70
   0  -4   4  246.08   11.80
   0  -4   4  261.57   11.40
   0   4   4  243.18   10.80
   0  -4  -4  254.77   11.80
   0   4  -4  253.37   10.90
   0  -4  -4  247.98   11.20
  -1  -4  -4  313.37   13.70
  -1  -4  -4  330.67   13.60
   1  -4   4  305.77   13.70
   1  -4   4  287.87   14.60
  -1  -4  -4  305.87   13.10
  -1  -4  -4  309.67   14.00
   1   4  -4  304.57   13.20
   1  -4   4  338.37   13.10
  -1  -4   4  309.47   13.60
   1  -4  -4  300.77   13.60
   1  -4  -4  304.57   14.20
  -1  -4   4  297.57   14.00
   1  -4  -4  303.47   13.60
   1  -4  -4  317.67   13.10
   1   4   4  305.77   13.20
   2  -4   4 1094.99   46.80
   2  -4   4 1135.79   47.50
   2   4   4 1126.69   47.10
   2  -4  -4 1101.49   46.60
   2   4   4 1121.39   46.60
  -2  -4   4 1078.39   46.80
  -3   4   4 1496.95   62.49
  -3   4   4 1402.76   62.99
   3  -4   4 1528.15   62.79
   3  -4   4 1615.74   63.89
   3   4   4 1515.35   62.69
   3   4   4 1401.86   68.79
  -4   4   4  817.82   36.70
  -4  -4  -4  853.51   37.10
   4   4  -4  872.11   36.20
  -4  -4   4  939.41   36.80
   5   4  -4   52.79    4.30
   5  -4   4   65.69    3.20
  -5   4   4   68.99    4.80
  -5   4   4   68.19    3.30
  -5   4   4   66.79    4.10
  -5   4   4   67.89    3.70
  -5   4   4   55.39    7.10
   5  -4  -4   66.19    3.50
   5  -4  -4   64.89    3.10
   5   4   4   64.19    3.30
  -5  -4   4   64.99    3.80
   6  -4   4    2.80    0.60
  -6   4   4    1.40    1.30
  -6   4   4    2.30    0.80
  -6  -4  -4    1.50    0.50
  -6   4   4    2.30    0.60
  -6   4   4    1.50    0.60
   6   4  -4    1.60    0.50
  -6   4   4    2.40    0.80
  -6   4  -4    1.60    0.60
  -6  -4   4    1.50    0.80
  -6   4  -4    0.80    0.60
   6  -4  -4    1.20    0.40
  -6  -4   4    1.00    0.60
   6   4   4    2.90    0.70
  -7  -4  -4   31.10    2.20
  -7   4   4   29.40    1.90
   7   4  -4   31.10    1.90
  -7  -4  -4   27.90    1.80
   7  -4   4   31.30    1.90
  -7   4   4   28.00    2.00
  -7   4   4   33.50    1.80
  -7  -4  -4   32.00    2.00
  -7   4   4   30.40    1.90
  -7   4   4   32.10    2.10
   7   4   4   31.80    2.10
  -7   4  -4   29.30    2.30
  -7   4  -4   32.60    2.10
  -7  -4   4   29.40    1.90
  -7  -4   4   29.70    2.80
  -7  -4   4   33.30    2.10
   7  -4  -4   29.00    1.70
  -7   4  -4   29.90    2.10
  -8   4   4  216.88    8.80
  -8   4   4  184.08    8.40
  -8  -4  -4  192.28    8.60
  -8  -4  -4  170.58    8.60
  -8   4   4  197.98    8.60
   8   4  -4  182.08    8.40
   8  -4   4  195.78    8.60
  -8   4  -4  191.38    8.60
   8  -4  -4  183.78    8.30
  -8   4  -4  194.98    8.80
   8   4   4  194.08    8.60
  -8   4  -4  188.58    8.60
  -8  -4   4  184.98    8.60
  -8  -4   4  181.78    9.80
  -8  -4   4  184.58    8.40
  -9   4   4    2.80    2.80
  -9   4   4    4.90    0.90
  -9   4   4    6.70    1.20
  -9  -4  -4    3.40    0.90
   9   4  -4    6.70    1.00
   9  -4   4    4.80    0.90
  -9   4  -4    6.30    1.00
  -9  -4   4    5.10    0.90
  -9   4  -4    4.40    0.90
  -9  -4   4    4.10    0.90
   9  -4  -4    6.00    0.80
   9   4   4    5.60    0.90
  -9   4  -4    4.90    1.10
 -10   4   4    0.10    0.60
 -10  -4  -4    0.00    0.70
 -10   4   4    0.60    0.60
  10  -4   4    0.40    0.50
 -10  -4  -4    0.60    0.60
 -10  -4   4    0.10    0.60
 -10   4  -4    0.10    0.50
 -10   4  -4    0.30    0.60
  10   4   4    0.10    0.50
  10  -4  -4    0.20    0.40
 -10  -4   4    0.80    0.60
 -10   4  -4    1.50    1.10
  11  -4   4   65.39    3.40
 -11   4   4   69.69    3.40
 -11   4   4   68.69    4.00
 -11  -4  -4   67.99    3.40
 -11  -4   4   62.99    3.30
 -11  -4   4   71.29    3.30
 -11   4  -4   66.59    3.50
 -11   4  -4   69.39    3.50
  11   4   4   66.09    3.30
 -12  -4  -4    7.10    0.80
 -12   4   4    6.30    1.00
 -12   4   4    6.90    0.80
 -12   4  -4    6.60    0.80
 -12   4  -4    6.90    0.80
 -12  -4   4    6.70    0.70
   0  -5  -4   -3.70    1.80
   0   5  -4    1.30    0.50
   0  -5  -4    0.20    0.30
   0  -5   4    1.30    1.70
   0  -5  -4    0.40    0.60
   0  -5  -4   -0.20    0.50
   0  -5   4    1.30    0.80
   0  -5   4    0.80    0.30
   0   5   4    0.10    0.30
   1  -5   4   12.90    0.90
  -1  -5  -4   11.70    1.00
  -1  -5  -4   13.40    1.60
  -1  -5  -4   12.50    1.70
   1  -5   4   14.10    1.50
  -1  -5  -4   15.80    2.40
   1  -5   4   11.90    2.60
  -1   5  -4   11.60    1.10
   1  -5  -4   17.70    3.20
   1  -5  -4    9.90    1.30
  -1  -5   4    7.20    2.90
  -1  -5   4   11.20    2.10
   1   5   4   14.10    1.00
   1  -5  -4   14.20    1.50
   2  -5   4    1.40    1.10
   2  -5   4    1.20    0.80
  -2  -5  -4    1.80    0.30
   2   5  -4    2.20    0.60
   2  -5   4    3.80    2.90
  -2  -5  -4    1.60    0.90
   2  -5  -4    1.30    0.80
  -2  -5   4    1.60    0.80
   2  -5  -4    0.80    1.40
  -2   5  -4    2.00    0.60
   2   5   4    2.90    0.60
   2  -5  -4    1.60    0.70
   2  -5  -4   -1.40    3.70
   3  -5   4    3.20    0.60
  -3   5   4    4.90    4.90
  -3  -5  -4    2.70    1.00
   3  -5   4    3.00    4.40
  -3   5   4    3.10    1.00
   3   5  -4    3.30    1.50
   3  -5   4    4.40    1.10
  -3  -5   4    2.50    1.40
   3   5   4    3.60    4.10
   3  -5  -4    3.30    0.90
   3  -5  -4    2.60    0.50
   3   5   4    3.30    0.70
  -3  -5   4    2.40    0.80
  -3  -5   4    2.70    0.80
   3   5   4    1.50    0.80
  -4  -5  -4   13.20    2.00
   4   5  -4   10.40    1.10
  -4   5   4    8.40    1.40
   4  -5   4   11.30    1.00
  -4   5   4    6.60    3.60
   4   5   4   12.60    1.30
  -4  -5   4   12.40    1.90
  -4  -5   4   11.20    1.50
   4  -5  -4    8.90    1.30
  -5   5   4  406.76   18.00
   5   5  -4  433.06   18.00
  -5   5   4  433.96   18.00
  -5   5   4  408.76   17.90
  -5   5   4  398.66   18.90
   5  -5   4  431.16   18.00
  -5   5   4  421.56   20.30
  -5   5   4  414.46   18.10
   5  -5  -4  422.16   18.20
   5   5   4  434.66   18.10
  -5  -5   4  444.26   18.70
  -5   5  -4  420.76   18.00
  -5   5  -4  417.66   18.10
   5  -5  -4  420.66   17.80
  -5  -5   4  434.96   18.00
  -6   5   4  211.88    9.20
  -6   5   4  211.98    9.00
  -6   5   4  212.58   11.30
  -6   5   4  201.38    9.10
  -6   5   4  200.28    9.00
  -6   5   4  191.98    9.10
  -6   5   4  193.78    9.40
  -6  -5  -4  198.28    9.10
  -6   5   4  206.38    9.20
   6   5  -4  221.18    9.30
   6  -5   4  213.68    9.20
  -6   5   4  206.48    9.30
  -6  -5   4  203.98    9.20
  -6   5  -4  197.48    9.30
  -6  -5   4  210.18   10.00
  -6  -5   4  202.78    9.00
   6   5   4  214.78    9.40
  -6   5  -4  216.08   10.20
   6  -5  -4  221.08    9.80
  -6   5  -4  205.98    9.40
  -6   5  -4  217.28    9.30
  -7   5   4   53.59    3.20
  -7  -5  -4   55.39    2.90
   7  -5   4   53.69    2.90
  -7  -5  -4   50.99    2.80
  -7   5   4   50.49    2.70
   7   5  -4   53.69    2.90
  -7   5   4   56.59    3.80
  -7   5   4   56.79    3.00
  -7   5   4   29.90    6.90
  -7   5  -4   55.99    3.30
   7  -5  -4   54.89    2.80
  -7   5  -4   48.40    3.10
  -7  -5   4   53.19    3.90
   7   5   4   53.59    3.10
  -7   5  -4   53.99    3.40
  -7  -5   4   51.59    2.80
  -7   5  -4   49.20    4.20
  -8  -5  -4  115.79    5.40
  -8   5   4  115.19    5.50
  -8   5   4  123.59    5.70
   8   5  -4  119.09    5.70
   8  -5   4  115.49    5.60
  -8   5   4  119.69    5.70
  -8  -5  -4  118.49    5.60
  -8  -5   4  110.19    6.90
  -8   5  -4  118.09    5.70
   8  -5  -4  117.29    5.40
  -8  -5   4  117.09    5.60
   8   5   4  116.09    5.70
  -8  -5   4  114.99    5.50
  -8   5  -4  109.59    5.60
  -8   5  -4  115.49    5.80
  -9  -5  -4  123.49    7.10
   9  -5   4  144.29    6.60
   9   5  -4  140.79    6.50
  -9   5   4  142.49    6.40
  -9   5   4  146.59    7.10
  -9   5  -4  135.19    6.60
   9  -5  -4  138.59    6.40
  -9  -5   4  136.59    6.50
  -9   5  -4  152.68    8.00
  -9   5  -4  148.29    6.80
  -9  -5   4  136.49    6.80
   9   5   4  144.19    6.70
  10  -5   4    3.60    0.80
 -10   5   4    3.70    0.90
  10   5  -4    4.30    0.80
 -10  -5  -4    6.10    1.30
 -10   5   4    3.70    0.90
 -10  -5   4    3.60    0.90
 -10   5  -4    3.20    0.80
 -10   5  -4    3.90    0.80
  10  -5  -4    3.60    0.80
 -10   5  -4    5.20    0.90
  10   5   4    3.80    0.80
 -10  -5   4    3.80    0.80
 -11   5   4   44.10    2.30
  11  -5   4   41.60    2.40
 -11  -5  -4   42.20    2.40
 -11   5   4   40.40    2.30
 -11   5  -4   41.30    2.40
 -11   5  -4   41.00    2.40
 -11  -5   4   43.00    2.20
 -11  -5   4   41.40    2.20
  11   5   4   38.90    3.40
   0  -6  -4   23.20    2.20
   0  -6  -4   28.30    2.20
   0  -6  -4   32.30    3.80
   0   6   4   22.60    1.50
   0  -6   4   23.30    3.30
   0   6  -4   20.70    3.30
   0  -6   4   32.30    5.60
  -1   6   4  479.35   22.30
  -1  -6  -4  522.45   22.00
  -1  -6  -4  501.45   23.40
  -1  -6  -4  543.25   22.90
   1  -6   4  503.85   23.90
   1   6  -4  517.15   22.20
  -1  -6  -4  541.55   23.00
   1  -6   4  513.65   23.10
   1  -6  -4  522.15   22.90
  -1  -6   4  531.45   23.00
   1  -6  -4  532.75   23.90
   1   6   4  545.25   22.20
   1  -6  -4  528.65   22.80
   1  -6  -4  546.85   22.00
   2  -6   4   36.50    5.10
  -2  -6  -4   31.20    3.50
  -2  -6  -4   26.00    2.30
   2  -6   4   27.10    2.50
  -2  -6  -4   28.10    2.30
   2  -6   4   25.70    1.60
   2   6  -4   23.90    1.80
   2  -6  -4   23.50    2.00
   2  -6  -4   22.30    5.70
  -2  -6   4   24.30    2.20
  -2   6  -4   22.70    1.70
  -2  -6   4   27.80    3.40
   2  -6  -4   25.60    1.60
   2  -6  -4   28.70    2.50
   2   6   4   25.40    1.70
   3  -6   4   11.50    5.70
   3   6  -4   23.70    1.70
   3  -6   4   23.70    2.50
  -3  -6  -4   22.80    2.30
   3  -6   4   25.70    1.50
   3  -6  -4   22.30    1.90
   3  -6  -4   23.30    1.50
  -3  -6   4   19.90    2.80
   3   6   4   24.60    4.20
  -3  -6   4   20.00    2.00
   3   6   4   20.40    1.70
   4   6  -4    0.20    0.50
  -4  -6  -4   -0.10    0.80
  -4   6   4   -0.20    0.50
  -4   6   4    0.30    0.50
   4  -6   4    0.10    0.40
  -4   6   4    0.10    0.50
  -4  -6   4    0.10    0.50
  -4   6  -4    3.00    0.80
   4  -6  -4    0.60    0.70
  -4  -6   4    2.30    0.80
   4  -6  -4    0.10    0.40
  -4   6  -4    1.20    1.00
  -4  -6   4    1.30    0.80
  -4  -6   4    0.10    1.50
  -5   6   4  211.88    9.60
  -5   6   4  206.28    9.70
  -5   6   4  213.48    9.80
   5   6  -4  224.08    9.90
   5  -6   4  238.38   12.80
  -5   6   4  220.68    9.70
  -5   6   4  229.48    9.70
  -5  -6  -4  213.78    9.60
  -5  -6   4  225.88   10.40
  -5  -6   4  230.38   10.20
  -5   6  -4  202.38   10.00
   5  -6  -4  224.88    9.60
  -5   6  -4  212.88    9.80
  -5   6  -4  218.98    9.70
  -5  -6   4  232.68    9.80
  -5  -6   4  214.18    9.70
  -6   6   4   53.69    3.10
  -6   6   4   54.29    3.10
   6   6  -4   57.09    3.20
  -6   6   4   52.39    3.00
  -6   6   4   54.39    3.00
  -6   6   4   61.19    3.20
   6  -6   4   58.99    3.10
  -6   6   4   57.59    3.10
  -6  -6  -4   54.99    3.00
  -6   6   4   56.79    3.80
  -6  -6   4   57.09    3.10
  -6   6  -4   51.99    3.20
   6  -6  -4   57.29    2.90
  -6   6  -4   50.39    3.20
  -6   6  -4   55.19    3.10
  -6   6  -4   56.39    3.20
  -6  -6   4   52.59    4.70
   6   6   4   58.29    3.30
  -7  -6  -4  355.66   14.70
   7   6  -4  348.77   14.90
  -7   6   4  333.57   14.70
  -7  -6  -4  330.87   14.60
   7  -6   4  351.76   14.80
  -7   6   4  347.57   14.80
  -7   6   4  340.97   14.80
  -7   6   4  359.96   19.90
  -7   6   4  341.37   14.60
   7  -6  -4  333.27   14.60
   7   6   4  354.86   15.00
  -7   6  -4  323.37   14.90
  -7  -6   4  332.27   14.50
  -7   6  -4  335.07   14.80
  -7   6  -4  346.87   14.80
  -7   6  -4  322.77   14.80
  -7  -6   4  311.27   15.60
  -7  -6   4  343.57   14.70
  -8  -6  -4    0.90    0.60
  -8   6   4    1.00    0.70
   8  -6   4    1.60    1.60
  -8   6   4    1.70    1.80
  -8  -6  -4    1.10    0.70
  -8   6   4    1.40    0.80
  -8   6  -4    1.70    0.80
  -8   6  -4    0.60    0.60
  -8   6  -4    0.20    0.60
   8  -6  -4    1.30    2.80
  -8   6  -4    1.00    0.70
  -8  -6   4    0.10    0.60
   8   6   4    0.30    2.50
  -8   6  -4    1.00    0.80
  -8  -6   4    1.40    0.80
  -9   6   4   62.39    3.40
   9  -6   4   62.49    3.40
  -9   6   4   60.69    3.10
  -9  -6  -4   60.69    3.30
  -9   6   4   60.89    3.30
   9   6  -4   60.29    3.60
  -9   6  -4   59.19    3.30
  -9  -6   4   59.49    3.30
   9   6   4   62.29    3.40
  -9   6  -4   56.69    3.40
  -9  -6   4   62.09    3.20
  -9   6  -4   61.59    3.40
   9  -6  -4   58.39    3.20
 -10   6   4    0.70    0.70
  10  -6   4    1.20    0.60
 -10   6   4    0.90    0.60
 -10  -6  -4    0.50    0.60
  10   6  -4    0.40    0.60
 -10  -6   4    0.10    0.50
 -10   6  -4    0.40    0.60
 -10  -6   4    1.20    0.60
  10  -6  -4    1.30    0.50
 -10   6  -4    1.10    0.60
  10   6   4    0.60    0.50
 -10   6  -4    1.00    0.60
 -11   6   4   33.50    1.90
 -11  -6  -4   38.80    2.10
 -11   6   4   34.20    1.90
  11  -6   4   34.30    2.00
 -11  -6   4   32.70    1.80
  11   6   4   33.40    3.10
 -11   6  -4   32.60    2.00
 -11   6  -4   34.20    2.00
 -11  -6   4   34.90    1.90
   0  -7  -4    0.40    0.80
   0  -7  -4    0.60    0.50
   0   7   4    0.50    0.40
   0  -7   4    0.70    2.90
   0   7  -4    1.10    0.60
   0  -7   4    1.70    1.10
   0  -7  -4    0.60    0.80
   0  -7   4    1.00    0.50
   0  -7  -4    1.80    2.80
   1  -7   4   85.39    4.00
  -1  -7  -4   82.39    4.70
  -1  -7  -4   78.19    4.80
  -1   7   4   73.29    5.30
  -1  -7  -4   73.59    9.00
   1   7  -4   82.39    4.20
   1  -7   4   81.69    5.10
   1  -7   4   70.79    6.80
  -1  -7   4   82.79    6.30
  -1   7  -4   80.49    4.10
   1  -7  -4   80.19    4.70
   1  -7  -4   89.69    4.00
   1  -7  -4   70.39    7.20
   1   7   4   80.59    4.00
  -1  -7   4   79.89    4.90
   1  -7  -4   76.39    4.70
   2  -7   4   76.69    5.10
   2   7  -4   82.19    4.20
   2  -7   4   73.29    8.10
  -2  -7  -4   78.39    4.60
  -2  -7  -4   77.39    4.80
  -2  -7  -4   79.59    5.70
   2  -7   4   77.99    3.80
  -2  -7   4   76.19    4.70
   2  -7  -4   33.20   29.00
   2  -7  -4   80.39    4.90
  -2  -7   4   73.19    5.70
  -2   7  -4   75.99    3.90
   2  -7  -4   81.19    3.90
   2   7   4   80.19    4.00
   2  -7  -4   80.59    4.60
  -3   7   4    2.60    0.70
  -3   7   4    2.50    0.60
   3  -7   4    7.40    7.60
  -3  -7  -4    2.80    1.20
  -3   7   4    1.70    0.60
  -3  -7  -4    2.90    0.70
   3  -7   4    1.60    1.40
   3  -7   4    3.60    0.70
   3   7  -4    3.40    0.80
  -3   7   4    1.60    0.70
   3  -7  -4    2.80    0.60
  -3  -7   4    4.70    1.20
  -3   7  -4    3.50    1.00
   3  -7  -4    3.50    1.00
  -3   7  -4    1.60    1.00
  -3  -7   4    2.40    0.70
  -3  -7   4    2.50    1.00
  -3  -7   4    3.10    2.00
   3   7   4    2.30    0.70
  -3   7  -4    2.50    0.70
   4  -7   4   19.50    1.50
  -4  -7  -4   19.00    1.50
   4   7  -4   22.20    1.80
  -4   7   4   20.10    1.50
  -4   7   4   17.50    1.60
  -4   7   4   19.30    1.40
  -4   7   4   18.90    1.40
  -4   7   4   16.00    2.00
  -4  -7   4   19.40    1.50
  -4   7  -4   18.90    1.80
  -4   7  -4   17.20    1.60
  -4   7  -4   20.00    1.50
  -4  -7   4   17.80    1.90
   4   7   4   16.50    2.40
   4  -7  -4   20.80    1.90
  -4  -7   4   19.20    1.90
   4  -7  -4   24.00    2.70
  -4  -7   4   19.30    2.80
  -5   7   4  501.65   21.70
   5  -7   4  531.35   21.90
  -5   7   4  526.65   21.80
  -5   7   4  496.25   21.70
  -5   7   4  509.85   21.90
  -5   7   4  486.15   21.90
   5   7  -4  530.55   22.10
  -5  -7  -4  511.05   21.70
   5  -7  -4  511.55   21.80
  -5  -7   4  536.65   22.60
  -5   7  -4  472.75   22.10
   5   7   4  535.55   22.10
  -5   7  -4  528.85   21.80
  -5   7  -4  505.95   21.90
  -5  -7   4  508.85   22.60
  -5   7  -4  505.95   21.90
  -5  -7   4  518.25   22.00
  -5  -7   4  512.95   21.80
  -6   7   4  153.98    7.30
  -6   7   4  172.78    7.40
  -6   7   4  154.88    7.50
  -6  -7  -4  147.89    7.70
  -6   7   4  158.78    8.30
   6   7  -4  162.28    7.60
  -6   7   4  158.48    7.40
  -6   7   4  156.98    7.20
  -6   7   4  154.78    7.40
   6  -7   4  169.98    7.50
  -6   7  -4  158.08    7.30
  -6   7  -4  141.39    9.00
   6   7   4  162.58    7.60
  -6  -7   4  162.88    7.40
  -6   7  -4  144.19    8.10
  -6  -7   4  155.78    8.10
   6  -7  -4  167.88    7.30
  -6   7  -4  159.58    7.40
  -7   7   4   38.10    2.50
   7  -7   4   36.90    2.40
  -7   7   4   34.90    2.30
  -7  -7  -4   35.90    2.30
  -7   7   4   37.20    2.40
  -7  -7  -4   35.60    2.30
   7   7  -4   41.40    2.70
  -7   7   4   34.40    2.30
  -7   7  -4   36.10    2.50
  -7  -7   4   36.30    2.40
  -7   7  -4   36.10    2.50
  -7  -7   4   39.40    2.30
  -7   7  -4   32.00    2.60
   7   7   4   38.90    2.60
  -7   7  -4   36.40    2.50
   7  -7  -4   39.70    2.40
  -8  -7  -4  151.28    9.20
  -8   7   4  132.09   10.70
   8  -7   4  171.68    7.80
   8   7  -4  168.78    7.90
  -8  -7  -4  176.58    9.60
  -8  -7   4  189.98   11.60
   8  -7  -4  169.18    7.70
  -8   7  -4  173.78    8.40
   8   7   4  163.98    7.80
  -9  -7  -4   22.50    1.50
  -9   7   4   23.70    1.80
  -9   7   4   22.00    1.70
   9   7  -4   19.50    1.80
  -9  -7  -4   24.00    1.90
   9  -7   4   20.60    1.70
   9   7   4   20.80    1.80
  -9   7  -4   21.60    1.70
   9  -7  -4   22.30    1.60
  -9   7  -4   22.00    1.70
  -9  -7   4   21.40    1.70
  -9   7  -4   19.70    1.70
  -9  -7   4   19.60    1.60
  10  -7   4    9.50    1.10
  10   7  -4   12.80    3.20
 -10   7   4   12.70    2.10
 -10   7   4   13.10    1.30
 -10  -7  -4   10.70    1.20
  10  -7  -4    9.70    1.00
 -10  -7   4    9.20    1.10
  10   7   4   10.60    1.10
 -10   7  -4    6.30    1.60
 -10  -7   4   11.70    1.20
 -10   7  -4   10.70    1.30
 -10   7  -4   13.70    1.50
 -11  -7  -4   24.80    1.50
 -11   7   4   23.90    1.40
 -11   7   4   23.00    1.40
 -11  -7   4   23.70    1.40
 -11   7  -4   21.50    1.40
 -11  -7   4   22.90    1.30
 -11   7  -4   23.80    1.50
   0   8   4  960.10   39.30
   0  -8  -4  961.40   39.30
   0  -8  -4  913.71   40.40
   0  -8   4  966.10   42.00
   0  -8  -4  939.41   41.50
   0  -8   4  957.40   40.80
   0  -8   4  863.21   39.30
   0   8   4  957.20   39.80
   0   8  -4  936.71   39.60
   1  -8   4    0.90    3.90
   1   8  -4    4.30    1.00
   1   8  -4    5.90    1.20
  -1  -8  -4    4.90    0.90
  -1   8   4    8.90    2.30
  -1  -8  -4    5.50    1.40
   1  -8   4    7.10    1.60
  -1  -8  -4    5.00    1.30
  -1  -8  -4    6.50    3.20
   1  -8   4    5.40    0.80
  -1   8   4    6.00    1.00
  -1  -8  -4    5.30    1.60
   1  -8  -4    3.90    1.50
  -1   8  -4    4.30    0.90
  -1   8  -4    4.50    0.70
   1  -8  -4    4.40    1.30
   1   8   4    5.40    0.90
   1   8   4    5.30    1.20
  -1  -8   4    5.20    1.40
   1  -8  -4    8.00    5.40
  -1  -8   4    3.40    2.70
  -1   8  -4    5.40    1.30
   1  -8  -4    7.10    1.00
  -2  -8  -4  163.58    8.40
   2  -8   4  151.68    8.60
  -2   8   4  150.88    7.30
  -2   8   4  136.19    7.60
   2   8  -4  163.88    7.40
  -2  -8  -4  157.28    7.00
  -2   8   4  150.38    6.90
   2  -8   4  156.48    7.00
  -2  -8  -4  157.48    9.50
   2  -8   4  140.49   17.20
   2   8  -4  156.48    8.00
  -2   8   4  155.58    7.00
  -2  -8  -4  165.38    8.10
  -2   8  -4  164.18    7.10
   2   8   4  156.28    7.20
  -2   8  -4  145.49    7.40
   2  -8  -4  150.98    7.80
  -2  -8   4  148.19    9.50
  -2  -8   4  140.09    8.10
  -2   8  -4  149.39    7.00
   2  -8  -4  163.68    7.10
  -2  -8   4  142.09    8.20
   3  -8   4  140.19    6.50
  -3   8   4  137.09    6.60
   3   8  -4  146.69    6.90
  -3  -8  -4  134.69    6.40
  -3   8   4  143.09    6.40
  -3   8   4  156.88    6.80
  -3   8   4  134.99    6.30
   3   8   4  138.19    6.80
  -3  -8   4  128.09    8.40
  -3   8  -4  137.19    6.50
   3   8   4  144.29    6.90
  -3   8  -4  150.18    8.10
  -3  -8   4  136.19    6.40
  -3  -8   4  140.89    7.30
   3  -8  -4  132.09    7.10
  -3   8  -4  130.99    6.80
   3  -8  -4  143.49    6.50
  -3   8  -4  138.39    6.40
  -3  -8   4  128.59    7.20
  -4   8   4   88.59    4.20
  -4   8   4   82.39    4.30
   4  -8   4   81.19    4.20
  -4   8   4   85.59    4.40
  -4  -8  -4   79.69    4.10
   4   8  -4   82.39    4.50
  -4   8   4   79.09    4.00
  -4   8   4   77.79    4.00
   4   8   4   84.39    4.40
  -4   8  -4   77.29    4.60
  -4   8  -4   81.79    4.10
  -4  -8   4   84.69    6.00
  -4   8  -4   86.39    4.60
  -4  -8   4   74.49    6.30
  -4   8  -4   83.49    4.30
  -4  -8   4   79.09    4.10
   4  -8  -4   81.49    4.60
  -4  -8   4   84.29    4.80
   4  -8  -4   84.69    4.20
  -4   8  -4   91.19    9.40
  -5   8   4  207.58    9.40
  -5   8   4  231.08    9.70
  -5   8   4  215.68    9.60
  -5   8   4  208.28    9.40
  -5   8   4  212.58    9.70
   5  -8   4  210.68    9.60
   5   8  -4  215.38    9.90
  -5  -8  -4  220.38    9.60
  -5   8  -4  199.58    9.50
  -5  -8   4  223.18   10.70
  -5  -8   4  207.18    9.80
   5   8   4  204.98    9.80
   5  -8  -4  225.68    9.80
  -5  -8   4  212.68    9.50
  -5   8  -4  207.98   10.00
  -5   8  -4  227.48    9.80
  -5   8  -4  193.48    9.60
  -5  -8   4  203.28   10.30
  -6   8   4   24.20    3.20
   6  -8   4   27.60    2.00
  -6   8   4   28.70    1.90
  -6   8   4   27.30    1.90
  -6   8   4   27.70    2.10
  -6   8   4   27.40    2.10
   6   8  -4   30.00    2.40
  -6   8   4   25.50    2.00
  -6  -8  -4   23.60    1.90
  -6   8   4   18.50    5.30
  -6  -8   4   24.40    2.80
   6  -8  -4   26.60    2.00
  -6  -8   4   28.10    2.10
   6   8   4   26.60    2.20
  -6   8  -4   28.50    2.00
  -6   8  -4   25.90    2.00
  -6   8  -4   24.00    2.30
  -6   8  -4   25.40    2.00
  -7   8   4   34.20    2.20
   7   8  -4   34.30    2.60
  -7   8   4   35.60    2.40
   7  -8   4   33.40    2.30
  -7   8   4   33.20    2.30
  -7  -8  -4   32.80    2.20
  -7  -8  -4   36.30    2.20
   7  -8  -4   32.60    2.30
  -7   8  -4   36.20    2.60
  -7   8  -4   33.20    2.30
  -7  -8   4   33.80    2.10
   7   8   4   36.10    2.60
  -7  -8   4   36.90    2.40
  -7   8  -4   32.80    2.30
  -7   8  -4   34.00    2.40
  -8   8   4  138.59    6.30
   8   8  -4  131.59    6.60
  -8  -8  -4  129.29    6.20
  -8  -8  -4  144.09    6.30
  -8   8   4  138.99    6.40
   8  -8   4  138.89    6.50
  -8   8   4  129.89    6.20
  -8   8  -4  135.29    6.40
  -8  -8   4  139.09    6.20
  -8  -8   4  137.09    6.40
   8  -8  -4  141.79    6.40
  -8   8  -4  135.99    6.40
   8   8   4  134.59    6.60
  -8   8  -4  126.49    6.40
  -8   8  -4  128.69    6.40
  -9  -8  -4    4.60    1.10
  -9   8   4    3.80    0.70
   9   8  -4    4.30    0.90
   9  -8   4    6.00    2.00
  -9  -8  -4    3.60    0.80
  -9   8   4    4.50    0.80
  -9   8  -4    5.20    0.90
   9  -8  -4    4.40    0.80
  -9   8  -4    4.80    0.90
   9   8   4    4.80    1.40
  -9  -8   4    4.80    0.80
  -9   8  -4    5.40    0.90
  -9  -8   4    3.70    0.80
 -10   8   4   53.79    2.80
 -10   8   4   53.29    2.80
  10  -8   4   57.79    3.00
 -10  -8  -4   58.29    2.90
 -10  -8   4   54.49    2.70
 -10   8  -4   54.19    2.80
 -10   8  -4   53.39    2.80
  10  -8  -4   54.49    4.30
  10   8   4   54.59    3.40
 -10  -8   4   57.19    2.80
 -10   8  -4   55.39    2.80
   0  -9   4    0.70    1.00
   0  -9  -4    0.20    0.50
   0  -9   4    1.90    4.70
   0   9   4    0.10    0.80
   0   9  -4    0.90    0.80
   0  -9  -4    0.80    0.90
   0  -9  -4    1.00    1.00
   0  -9   4   -3.00    3.90
   0  -9  -4    0.50    4.40
   0   9   4   -0.10    0.50
   0   9   4    0.00    0.50
   0   9  -4    0.20    0.70
  -1  -9  -4  199.88   10.10
   1   9  -4  197.78    9.10
   1  -9   4  199.28   13.60
  -1   9   4  169.88    8.90
   1   9  -4  197.68    9.10
   1  -9   4  188.08    8.50
  -1  -9  -4  183.28   11.50
  -1  -9  -4  191.98    9.90
  -1   9   4  189.38    8.80
   1  -9   4  196.78    8.60
   1  -9   4  199.68   10.60
  -1  -9   4  208.18   12.30
   1   9   4  197.58    8.80
  -1   9  -4  205.38    8.80
   1  -9  -4  149.99   15.30
  -1   9  -4  197.78    9.10
   1   9   4  183.68    8.60
   1  -9  -4  178.38   10.00
  -1  -9   4  200.28    8.60
   1  -9  -4  196.48    8.70
   1   9   4  182.58    9.10
  -1  -9   4  202.18   10.20
  -1   9  -4  186.78    8.90
   1  -9  -4  196.88   14.50
   2   9  -4   29.80    2.40
  -2   9   4   27.70    2.20
   2   9  -4   31.50    2.40
  -2   9   4   31.00    2.00
   2  -9   4   31.70    3.50
   2  -9   4   23.90    7.20
   2  -9   4   35.10    2.10
  -2   9   4   24.50    2.30
  -2  -9  -4   31.70    2.00
  -2  -9   4   27.80    2.80
   2  -9  -4   33.20    3.50
  -2   9  -4   31.70    2.10
  -2   9  -4   34.00    2.00
  -2   9  -4   29.60    2.50
  -2  -9   4   29.60    5.00
   2  -9  -4   28.90    2.10
  -2  -9   4   31.80    3.10
  -2   9  -4   35.10    2.70
  -2  -9   4   30.30    2.00
   2   9   4   31.50    2.20
   3   9  -4  400.66   18.30
  -3  -9  -4  418.86   18.00
  -3   9   4  411.36   18.20
  -3   9   4  424.46   17.90
  -3   9   4  448.46   18.10
   3  -9   4  423.96   18.10
   3   9  -4  432.06   18.60
  -3   9  -4  402.96   18.50
   3   9   4  428.56   18.30
  -3   9  -4  406.96   18.10
  -3  -9   4  431.46   20.50
  -3   9  -4  425.26   18.00
  -3  -9   4  419.26   19.30
  -3  -9   4  429.76   18.00
   3  -9  -4  416.96   18.10
   3   9   4  385.96   18.40
  -3  -9   4  436.86   19.20
  -4  -9  -4  106.49    5.10
  -4   9   4  104.49    5.00
  -4   9   4   94.59    4.80
   4   9  -4  105.09    5.60
  -4   9   4  115.29    5.40
   4  -9   4  110.49    5.20
  -4   9   4  109.89    5.20
  -4   9   4   96.19    5.30
  -4   9  -4  116.79    5.70
  -4  -9   4  101.79    5.90
  -4  -9   4  111.89    7.50
  -4  -9   4  103.39    5.10
   4  -9  -4  107.09    5.20
  -4   9  -4  103.99    5.10
  -4   9  -4   99.69    5.20
   4   9   4  102.99    5.40
  -4  -9   4   95.59    5.90
  -4   9  -4  103.69    5.40
  -5   9   4   75.29    3.80
   5  -9   4   63.49    3.60
  -5   9   4   67.99    3.50
  -5   9   4   70.69    3.70
  -5   9   4   64.29    3.40
   5   9  -4   69.89    4.10
  -5   9   4   66.89    3.80
  -5  -9  -4   67.39    3.60
  -5   9  -4   69.99    3.70
   5   9   4   67.19    3.90
   5  -9  -4   70.79    3.70
   5   9   4   55.69    3.80
  -5   9  -4   65.29    3.70
  -5  -9   4   67.29    3.60
  -5   9  -4   67.09    4.00
  -5   9  -4   62.09    3.40
  -5  -9   4   64.19    4.30
  -6   9   4   20.90    1.60
  -6   9   4   21.50    3.40
   6   9  -4   24.00    2.60
  -6   9   4   20.60    1.80
   6  -9   4   21.70    2.60
  -6  -9  -4   22.80    1.80
  -6   9   4   22.90    1.80
  -6   9   4   19.40    2.00
  -6   9   4   21.90    1.80
  -6   9  -4   21.80    1.80
  -6  -9   4   24.90    1.90
  -6   9  -4   20.50    1.90
  -6   9  -4   18.00    2.00
  -6   9  -4   20.50    1.60
   6  -9  -4   24.30    2.10
   6   9   4   18.50    2.20
   7  -9   4    9.70    1.30
  -7   9   4   13.40    1.40
   7   9  -4    9.70    1.50
  -7   9   4   13.40    1.50
  -7  -9  -4   12.10    1.30
  -7   9   4   11.10    1.20
  -7  -9  -4   13.60    1.40
   7  -9  -4   13.30    1.50
  -7   9  -4   13.50    1.40
   7   9   4    9.60    1.40
  -7   9  -4   10.70    1.40
  -7  -9   4   12.00    1.40
  -7   9  -4   10.00    1.30
  -7  -9   4    9.70    1.00
  -7   9  -4   13.90    1.50
   8  -9   4    0.60    0.60
  -8   9   4    0.70    0.50
  -8   9   4   -0.40    0.60
  -8  -9  -4    1.00    0.70
  -8  -9  -4    0.20    0.60
   8   9  -4    0.80    0.70
  -8   9   4    0.10    0.50
  -8  -9   4    0.20    0.60
  -8   9  -4    0.30    0.60
  -8  -9   4   -0.20    0.70
  -8   9  -4    0.00    0.50
   8  -9  -4    0.80    0.60
  -8   9  -4   -0.60    0.60
  -8   9  -4    0.50    0.60
   8   9   4   -0.30    0.60
   9  -9   4    5.70    0.90
  -9  -9  -4    5.80    1.00
   9   9  -4    6.20    1.00
  -9   9   4    4.20    1.30
  -9   9   4    5.30    0.70
  -9   9   4    6.00    0.80
  -9   9  -4    5.70    0.80
   9  -9  -4    6.30    0.90
  -9  -9   4    6.10    0.80
   9   9   4    4.60    0.80
  -9   9  -4    5.80    1.20
  -9   9  -4    5.20    1.50
  -9   9  -4    5.30    0.70
 -10   9   4    2.50    0.50
 -10  -9  -4    3.50    0.60
 -10   9   4    2.80    0.50
 -10   9  -4    3.00    0.50
 -10  -9   4    3.30    0.60
 -10   9  -4    1.60    0.50
 -10  -9   4    3.30    0.50
   0  10   4   44.10    4.00
   0  10  -4   46.80    3.20
   0 -10  -4   51.19    8.80
   0  10   4   46.70    2.80
   0 -10   4   66.49    8.60
   0 -10   4   40.80    4.10
   0  10  -4   60.59    4.50
   0 -10  -4   54.19    4.40
   0 -10   4   47.10    2.70
  -1 -10  -4  202.08   13.10
  -1  10   4  190.18    9.50
  -1 -10  -4  196.38   10.60
   1  10  -4  206.58    9.60
   1 -10   4  204.78   11.30
   1  10  -4  206.48    9.60
  -1  10   4  177.28    9.50
  -1  10  -4  194.58    8.90
   1 -10  -4  198.48    9.10
  -1 -10   4  211.18   10.90
  -1 -10   4  206.78    9.00
   1  10   4  189.98    9.00
   1  10   4  198.78    9.20
   1  10   4  228.08    9.80
  -1 -10   4  213.88   13.30
   2  10  -4  155.58    8.90
  -2  10   4  156.38    7.50
   2  10  -4  156.28    7.80
   2 -10   4  151.08    7.30
   2 -10   4  130.99   20.40
  -2  10   4  162.08    7.80
  -2 -10   4  152.68    8.40
  -2  10  -4  167.38    8.00
   2  10   4  165.08    7.90
   2  10   4  151.58    7.50
  -2 -10   4  166.98    7.30
   2 -10  -4  157.08    7.40
  -2  10  -4  173.78    7.90
  -2 -10   4  144.99    8.60
  -2 -10   4  145.89   10.80
  -2  10  -4  150.28    7.80
  -3  10   4   84.99    4.70
   3  10  -4   91.79    5.10
   3 -10   4   85.79    4.60
  -3 -10  -4   86.39    4.50
  -3  10   4  102.59    5.00
  -3  10   4   97.39    4.60
   3  10   4   95.39    5.10
  -3  10  -4   89.39    4.60
   3 -10  -4   93.59    4.70
   3  10   4   87.39    4.80
  -3  10  -4   86.69    5.10
  -3 -10   4   87.89    5.50
  -3 -10   4   86.79    7.90
  -3 -10   4   90.39    4.50
  -3  10  -4   94.49    4.50
  -3 -10   4   86.09    5.60
  -4  10   4  124.29    6.60
  -4  10   4  154.08    6.80
  -4 -10  -4  130.09    6.40
   4 -10   4  135.09    6.60
   4  10  -4  141.99    7.10
  -4  10   4  139.29    6.50
  -4  10  -4  133.09    6.50
  -4  10  -4  156.88    6.80
  -4 -10   4  137.09    8.90
   4  10   4  133.79    6.80
  -4 -10   4  130.19    7.40
  -4 -10   4  131.79    7.40
  -4  10  -4  134.59    6.90
   4 -10  -4  134.69    6.60
  -4  10  -4  131.99    6.40
  -4 -10   4  136.49    6.50
  -5  10   4  104.19    5.40
  -5 -10  -4  100.89    5.20
  -5  10   4  103.09    5.00
   5 -10   4  105.09    5.40
   5  10  -4  117.29    5.90
  -5  10   4  119.79    5.50
  -5  10   4  111.69    5.30
  -5  10  -4  101.59    5.30
   5  10   4  103.99    5.60
  -5  10  -4  105.99    5.20
   5 -10  -4  108.59    5.40
  -5 -10   4  106.29    5.30
  -5  10  -4  108.79    5.70
  -6  10   4   47.50    2.90
   6  10  -4   50.79    3.30
   6 -10   4   48.60    2.90
  -6  10   4   46.90    2.80
  -6 -10  -4   45.50    2.70
  -6  10   4   45.40    2.50
  -6  10   4   49.20    2.80
  -6  10   4   40.20    5.20
  -6  10   4   46.00    7.50
  -6  10  -4   47.30    2.80
   6 -10  -4   47.60    2.90
  -6  10  -4   45.40    2.80
  -6  10  -4   44.80    3.10
  -6 -10   4   47.40    2.80
   6  10   4   48.30    3.10
  -7  10   4    1.40    0.60
  -7  10   4    1.10    0.60
   7  10  -4    0.50    1.10
  -7 -10  -4    0.30    0.60
  -7  10   4    0.70    0.60
   7 -10   4    1.20    0.70
  -7 -10  -4    0.60    0.60
   7  10  -4    0.90    0.80
   7 -10  -4    1.70    0.70
  -7  10  -4    1.40    0.60
  -7  10  -4    1.90    0.80
  -7  10  -4    0.70    0.70
  -7 -10   4    1.50    0.60
  -7  10  -4    1.40    0.80
  -7 -10   4    1.30    0.80
   7  10   4    0.60    0.70
  -8  10   4   49.60    2.70
  -8  10   4   48.90    2.50
  -8 -10  -4   49.30    2.70
  -8  10   4   51.39    2.70
   8 -10   4   49.30    2.90
   8  10  -4   49.90    3.10
  -8  10  -4   49.80    2.70
  -8  10  -4   53.29    2.70
  -8  10  -4   55.19    3.10
   8 -10  -4   48.60    2.80
  -8 -10   4   45.80    2.70
  -8 -10   4   49.50    2.80
  -8  10  -4   48.80    2.50
   8  10   4   50.19    2.90
  -9 -10  -4    6.90    0.80
   9  10  -4    7.50    1.10
  -9  10   4    6.40    0.80
   9 -10   4    6.80    1.00
  -9  10   4    5.20    0.70
  -9  10   4    8.90    0.80
   9  10   4    6.10    1.00
  -9  10  -4    6.50    0.80
  -9  10  -4    6.70    0.70
  -9 -10   4    7.50    0.80
  -9  10  -4    7.10    0.80
  -9  10  -4    6.90    0.80
   9 -10  -4    7.20    1.00
  -9 -10   4    7.30    0.90
   0 -11   4    2.30    6.30
   0  11  -4    0.10    0.90
   0 -11   4   -0.90    1.30
   0  11   4    0.10    0.50
   0  11  -4   -0.20    0.80
   0 -11  -4    8.90    9.10
   0  11   4    0.00    1.00
   0  11  -4   -1.00    1.10
   0 -11  -4   -1.70    1.50
   1  11  -4  288.57   12.90
   1  11  -4  276.77   13.30
  -1  11   4  273.87   12.90
  -1  11   4  290.37   12.60
   1 -11   4  269.87   14.80
   1  11  -4  284.07   12.90
  -1  11  -4  289.07   13.00
  -1  11  -4  283.37   13.20
   1  11   4  261.47   12.90
   1  11   4  280.47   12.30
  -1 -11   4  302.37   12.40
  -2  11   4   68.29    3.80
   2  11  -4   67.29    4.00
  -2  11   4   68.09    4.10
   2  11  -4   70.49    4.20
  -2 -11   4   68.59    3.70
  -2  11  -4   65.19    4.20
  -2 -11   4   63.99    4.90
  -2  11  -4   72.09    3.60
   2  11   4   70.09    3.90
  -2 -11   4   75.69    8.20
  -2 -11   4   78.59    6.30
   2 -11  -4   65.89    3.80
  -2  11  -4   70.59    4.40
  -3  11   4   29.40    2.20
   3  11  -4   24.70    6.80
   3 -11   4   31.70    2.30
  -3  11   4   36.90    2.60
   3  11  -4   32.20    2.40
  -3 -11   4   28.00    3.00
  -3 -11   4   31.30    5.50
  -3 -11   4   30.00    2.20
  -3  11  -4   28.40    2.10
  -3  11  -4   25.70    2.60
   3  11   4   24.50    3.00
  -3  11  -4   33.10    2.70
   3 -11  -4   22.30    2.90
  -3 -11   4   28.40    3.00
   4  11  -4  330.27   15.00
  -4  11   4  320.87   14.50
   4 -11   4  331.77   14.50
  -4 -11   4  338.67   14.40
  -4 -11   4  323.17   15.30
  -4  11  -4  340.97   14.40
  -4  11  -4  324.97   14.80
   4  11   4  327.37   14.70
   4 -11  -4  322.17   14.50
  -4 -11   4  323.87   16.70
   5 -11   4  160.28    7.40
  -5  11   4  154.68    7.30
   5  11  -4  158.48    7.80
  -5 -11  -4  162.48    7.30
  -5  11   4  143.39    8.70
   5  11  -4  154.28    8.10
  -5  11   4  161.88    7.20
  -5  11   4  147.89   10.20
   5  11   4  149.09    7.40
  -5 -11   4  157.38    7.30
  -5  11  -4  161.38    7.60
  -5  11  -4  161.28    7.20
  -5  11  -4  157.48    7.30
   5 -11  -4  155.18    7.40
   5  11   4  155.28    7.60
   6  11  -4  207.08    9.90
   6 -11   4  213.38    9.50
   6  11  -4  211.78    9.80
  -6  11   4  202.18    9.40
  -6  11   4  224.98    9.40
  -6  11   4  180.58   10.90
  -6  11   4  216.38    9.30
   6  11   4  199.28    9.60
  -6  11  -4  205.78    9.30
   6 -11  -4  208.78    9.50
  -6  11  -4  211.68    9.60
  -6 -11   4  215.88    9.40
  -6  11  -4  208.08    9.30
  -7  11   4    6.50    0.70
  -7  11   4    3.50    0.70
   7  11  -4    8.40    1.40
  -7  11   4    5.90    0.90
   7  11  -4    7.60    1.30
  -7 -11  -4    5.80    0.80
   7 -11   4    7.10    1.00
  -7 -11   4    4.90    0.90
  -7  11  -4    6.10    1.00
   7 -11  -4    6.70    1.00
  -7  11  -4    5.10    0.90
  -7  11  -4    4.90    0.80
  -7 -11   4    5.10    0.90
   7  11   4    5.30    1.00
   8 -11   4    5.90    1.10
  -8  11   4    4.70    0.70
  -8  11   4    8.10    0.90
  -8 -11  -4    6.90    0.90
   8  11  -4    4.80    1.00
  -8  11  -4    6.20    0.80
  -8 -11   4    6.30    0.70
  -8 -11   4    4.50    0.70
   8  11   4    5.20    0.90
  -8  11  -4    4.20    0.60
  -8  11  -4    5.50    0.70
   8 -11  -4    5.80    1.00
  -9 -11  -4   -0.40    0.40
  -9  11   4    0.60    0.30
  -9 -11   4    0.00    0.40
  -9 -11   4    0.20    0.70
   0  12  -4  109.19    6.20
   0  12  -4  115.09    5.90
   0 -12   4  101.39   12.80
   0  12   4  113.09    6.00
   0 -12   4  120.59    7.70
   0  12   4  109.89    5.50
   1  12  -4   68.29    4.50
  -1  12   4   78.29    4.50
   1 -12   4   55.29   13.90
   1  12  -4   65.09    4.10
   1  12  -4   57.79    4.70
  -1  12   4   64.49    4.00
  -1 -12   4   61.69    4.70
  -1 -12   4   67.79    9.60
   1  12   4   70.29    4.20
  -1  12  -4   70.09    4.10
  -1  12  -4   65.89    4.30
  -1 -12   4   64.29    5.20
   1  12   4   67.19    6.80
  -2  12   4   93.69    5.40
   2  12  -4   78.99    4.80
   2  12  -4   85.59    8.20
   2  12  -4   82.39    4.60
  -2 -12   4   91.79    6.50
  -2 -12   4   87.19    4.50
  -2  12  -4   91.59    6.20
  -2 -12   4   79.19    5.80
  -2  12  -4   81.09    4.10
  -3  12   4   33.20    2.30
  -3  12   4   38.20    2.60
   3  12  -4   33.50    3.20
   3  12  -4   33.40    2.80
   3  12  -4   29.40    2.80
  -3  12  -4   34.10    2.60
  -3 -12   4   30.90    6.20
  -3 -12   4   36.20    2.30
   3  12   4   35.40    2.80
  -3  12  -4   33.20    2.10
  -3 -12   4   22.40    5.30
  -3  12  -4   32.70    2.70
   3 -12  -4   32.70    2.40
   3  12   4   33.30    2.40
  -4  12   4    3.50   26.20
   4  12  -4   16.60    2.10
   4 -12   4   13.70    1.60
  -4  12   4   14.80    1.70
   4  12  -4   13.10    1.90
  -4  12   4   14.50    1.50
  -4  12  -4   11.50    1.20
   4 -12  -4   10.00    1.30
  -4 -12   4   14.80    1.50
   4  12   4   10.10    1.40
  -4  12  -4   16.60    1.70
  -4  12  -4   11.50    1.60
   4  12   4   15.40    1.90
   5 -12   4   95.39    4.80
   5  12  -4   98.59    5.30
   5  12  -4   93.59    5.30
  -5  12   4   92.89    4.70
  -5  12  -4   96.29    4.60
   5 -12  -4   90.89    5.90
   5  12   4  106.09    6.00
  -5  12  -4   98.19    5.10
   5  12   4   94.89    4.90
  -5 -12   4   98.89    4.70
  -6  12   4   33.60    2.10
   6  12  -4   33.40    2.60
   6 -12   4   31.80    2.20
  -6  12   4   39.20    2.10
   6  12  -4   37.60    2.60
   6  12   4   32.90    2.30
  -6 -12   4   34.80    2.20
  -6 -12   4   35.60    2.00
  -6  12  -4   38.00    2.40
  -6  12  -4   35.80    2.10
   6 -12  -4   35.10    2.30
   7  12  -4   20.30    2.00
  -7 -12  -4   17.60    1.30
  -7  12   4   16.80    1.30
   7  12  -4   16.10    1.60
  -7  12  -4   17.30    1.50
   7 -12  -4   15.80    2.60
  -7 -12   4   17.30    1.20
  -7 -12   4   15.20    1.40
   7  12   4   10.40    1.70
  -7  12  -4   16.10    1.30
  -8 -12  -4   20.40    1.30
  -8  12   4   19.40    1.20
  -8 -12   4   17.50    1.40
  -8 -12   4   19.20    1.30
  -8  12  -4   19.30    1.20
   0 -13   4   16.80   12.60
   0  13  -4    0.50    1.10
   1  13  -4   28.60    2.20
  -1  13   4   27.90    1.90
  -1  13   4   29.70    2.40
   1  13  -4   27.10    2.70
  -1  13  -4   28.80    2.30
  -1 -13   4   16.00    8.70
  -1  13  -4   25.70    2.60
  -2  13   4   59.49    3.60
   2  13  -4   58.19    3.30
  -2  13   4   62.19    3.30
   2  13  -4   58.19    4.40
   2  13  -4   70.09    6.00
  -2  13  -4   57.19    3.70
  -2 -13   4   63.19    8.80
  -2  13  -4   59.69    3.70
   2  13   4   71.09    3.90
  -3  13   4   93.69    4.60
  -3  13   4   99.59    4.90
   3  13  -4   94.39    5.30
   3  13  -4   84.79    5.80
   3  13   4   85.29    4.70
   3  13   4   95.89    4.90
  -3  13  -4   90.89    4.90
  -3  13  -4   92.19    4.80
  -3 -13   4   93.59    4.50
   4  13  -4  132.59    7.00
  -4  13   4  143.39    6.50
   4  13  -4  138.89    6.90
  -4  13   4  159.98    6.70
   4  13   4  129.39    6.60
   4 -13  -4  125.19    6.60
   4  13   4  149.79    7.10
  -4 -13   4  143.09    6.50
  -4  13  -4  139.69    6.80
  -4  13  -4  129.59    6.40
  -4  13  -4  152.78    6.60
   5  13  -4   24.30    2.20
  -5  13   4   30.10    2.60
   5  13  -4   29.80    2.20
  -5  13   4   31.30    1.90
   5  13   4   30.90    3.10
   5  13   4   22.90    1.70
   5 -13  -4   25.80    3.20
  -5  13  -4   32.30    2.40
  -5  13  -4   25.80    1.70
  -5 -13   4   27.00    2.20
   6  13  -4    4.30    1.00
  -6  13   4    3.60    0.60
  -6  13   4    5.00    0.70
   6  13  -4    3.40    0.80
  -6 -13  -4    4.20    0.70
  -6 -13   4    4.30    0.60
  -6  13  -4    4.80    0.90
  -6 -13   4    4.90    0.80
  -7  13   4    0.30    0.40
  -7 -13  -4    0.10    0.40
  -7 -13   4   -0.40    0.50
  -7 -13   4    0.20    0.40
  -7  13  -4    0.00    0.40
   0  14   4    1.00    0.50
   0  14  -4    1.20    2.90
   0  14   4    0.70    0.70
   0  14  -4    0.90    0.90
  -1  14   4   13.70    1.20
   1  14  -4   16.20    2.00
   1  14  -4   13.20    1.40
  -1  14   4   13.10    1.60
  -1  14  -4   13.30    1.70
   1  14   4   13.60    1.60
  -1  14  -4   15.30    1.60
  -2  14   4  186.38    8.70
  -2  14   4  194.58    8.40
   2  14  -4  189.48    9.00
   2  14   4  186.78    8.80
  -2  14  -4  190.18    8.80
  -3  14   4   39.00    2.20
  -3  14   4   39.30    2.50
   3  14   4   36.00    2.40
  -3  14  -4   37.70    2.70
  -3  14  -4   37.10    2.40
  -4  14   4  149.49    6.70
   4  14  -4  150.18    7.20
   4  14   4  137.99    6.70
  -4  14  -4  163.88    7.20
  -4  14  -4  152.18    7.00
  -5  14   4   40.20    2.10
   5  14  -4   40.50    2.50
  -5  14  -4   40.00    2.30
  -5 -14   4   38.90    1.90
   0  15  -4   -0.10    0.70
   0  15  -4    0.40    0.70
   0  15   4   -0.20    0.60
   1  15  -4   18.80    1.80
  -1  15   4   17.10    1.60
   1  15  -4   11.00    2.80
  -1  15   4   17.00    1.10
  -1  15  -4   17.30    1.40
   1  15   4   19.30    1.60
  -1  15  -4   18.00    1.60
  -2  15   4   88.79    3.90
  -2  15   4   86.89    4.20
   2  15  -4   84.19    4.40
  -2  15  -4   84.49    4.10
   2  15   4   87.09    4.20
  -2  15  -4   77.09    4.10
   3  15  -4   67.69    3.50
  -3  15   4   66.89    3.10
  -3  15   4   63.39    3.20
  -3  15  -4   58.59    3.10
  -3  15  -4   62.59    3.20
   3  15   4   61.99    3.50
   0   0  -5    0.30    0.30
   0   0   5    0.70    0.40
   0   0   5    1.00    0.40
   0   0   5    0.40    0.70
  -1   0  -5    0.80    0.40
   1   0   5    0.80    0.40
  -1   0   5    1.30    0.60
   1   0   5    0.50    0.80
  -1   0   5    0.80    0.30
  -1   0   5    2.40    0.60
   2   0   5    0.70    1.20
  -2   0   5    1.20    0.50
   2   0   5    0.50    0.20
  -2   0  -5    0.20    0.30
  -2   0   5    2.00    0.60
  -2   0   5    1.10    0.30
   2   0   5    0.30    0.30
   3   0   5    0.50    0.30
  -3   0  -5    1.50    0.50
  -3   0   5    0.40    0.50
  -3   0   5    0.00    0.70
  -3   0  -5    0.50    1.40
  -3   0   5    0.40    0.20
  -3   0   5    0.40    0.50
  -3   0   5    0.70    0.30
  -4   0  -5    1.30    0.40
  -4   0  -5    0.00    0.40
   4   0   5    0.40    0.30
  -4   0   5    1.20    0.60
  -4   0  -5    1.70    2.50
   5   0   5    0.20    0.30
  -5   0   5    0.20    0.70
   6   0  -5    0.50    0.50
   6   0   5    0.10    0.30
  -6   0  -5    4.30    1.70
  -6   0   5    0.50    0.80
   7   0  -5    0.40    0.60
  -7   0  -5    1.80    0.60
   7   0   5    0.30    1.60
  -7   0   5    0.10    0.40
  -7   0   5    0.20    0.50
  -7   0   5   -0.10    0.90
  -7   0   5   -0.50    0.50
  -8   0   5    2.70    1.10
  -8   0   5   -0.30    0.60
  -8   0   5    2.00    1.40
  -8   0   5    0.10    0.90
  -8   0  -5   -0.20    0.60
   8   0   5    0.20    0.40
  -9   0   5   -0.10    0.50
   9   0   5   -0.40    0.40
  -9   0   5   -0.10    1.30
  -9   0  -5    0.00    0.80
  -9   0   5    1.40    0.70
  -9   0   5   -0.30    0.50
  -9   0  -5    0.40    0.70
 -10   0   5   -0.40    0.50
 -10   0   5   -0.20    0.50
 -10   0   5    0.60    0.70
 -10   0  -5    0.20    0.60
 -10   0  -5    0.50    0.70
  10   0   5    0.40    0.50
 -11   0   5    0.60    0.60
 -11   0  -5    0.50    0.70
  11   0   5    0.10    0.40
 -11   0   5    0.10    0.30
 -11   0   5    0.00    0.50
 -11   0  -5   -0.80    0.50
 -12   0  -5    0.90    0.60
 -12   0  -5    0.20    0.40
 -12   0   5    0.20    0.40
 -12   0   5    0.40    0.90
   0  -1   5    0.40    0.70
   0   1   5    0.10    0.30
   0   1   5    0.10    0.30
   0  -1   5    0.30    0.30
   0   1   5   -0.30    0.70
  -1   1   5  485.85   20.60
   1  -1   5  486.65   20.80
   1   1   5  479.35   20.50
   1   1   5  486.35   20.70
  -1  -1   5  496.85   20.60
  -2   1   5  142.49    6.60
  -2  -1  -5  140.09    6.30
   2  -1   5  132.69    6.70
  -2   1   5  141.89    6.30
  -2   1   5  137.59    6.10
   2  -1   5  138.39    6.30
  -2   1   5  132.89    5.90
  -2   1   5  137.19    6.10
   2  -1   5  126.99    5.90
   2   1   5  130.19    5.90
  -2  -1   5  141.29    6.20
   2  -1  -5  143.29    6.20
  -2   1  -5  134.29    6.00
   2   1   5  125.49    5.80
  -2  -1   5  143.59    6.30
  -2  -1   5  149.49    6.10
   2   1   5  141.19    6.70
   2   1   5  135.49    6.20
   3  -1   5   65.79    3.70
   3  -1   5   67.59    5.20
  -3  -1  -5   73.39    3.70
  -3   1   5   71.99    3.40
  -3   1   5   76.69    3.20
   3  -1   5   68.69    3.20
  -3  -1  -5   71.79    6.60
  -3   1   5   74.29    3.80
  -3   1   5   63.59    3.80
  -3   1   5   72.89    3.30
   3   1   5   77.19    6.10
   3  -1  -5   67.39    3.50
  -3  -1   5   74.39    3.80
  -3  -1   5   73.69    3.50
  -3  -1   5   73.39    3.30
   3   1   5   71.69    3.30
  -3   1  -5   68.79    3.40
  -4   1  -5 1978.30   79.69
  -4   1  -5 1861.21   80.09
   5  -1   5   21.10    1.30
  -5   1   5   22.40    2.20
   5  -1  -5   24.30    1.70
  -5   1  -5   22.30    3.40
  -5   1  -5   23.70    1.80
   5   1   5   23.90    1.40
  -5  -1   5   24.40    2.10
  -6   1   5   75.09    3.90
  -6  -1  -5   77.19    3.80
   6  -1   5   84.39    3.80
  -6   1   5   82.09    5.00
   6   1   5   83.99    3.80
  -6  -1   5   79.79    4.80
  -6   1  -5   82.09    5.10
   6  -1  -5   71.29    4.20
  -7   1   5   95.99    4.60
  -7   1   5   95.59    4.50
  -7   1   5   97.99    4.40
   7  -1   5   98.09    4.90
  -7   1   5   90.99    5.90
  -7  -1  -5   88.39    4.50
  -7  -1   5   96.99    5.70
  -7  -1   5   88.79    4.40
  -7   1  -5  107.39    5.50
  -7  -1   5   95.39    4.50
   7  -1  -5   92.39    4.80
  -7  -1   5   91.79    4.50
   7   1   5   78.39    7.10
  -7   1  -5   88.19    4.50
   8  -1   5  117.19    5.30
  -8  -1  -5  116.59    5.40
  -8   1   5  114.59    7.20
  -8   1   5  118.39    5.50
  -8   1   5  110.99    9.50
  -8   1   5  106.29    5.60
  -8   1  -5  110.69    5.40
  -8  -1   5   98.09    6.10
  -8   1  -5  117.69    5.40
  -8  -1   5  119.39    6.30
  -8  -1   5  113.39    6.90
  -8  -1   5   93.39    7.30
   8   1   5  119.99    5.30
   9  -1   5   76.19    3.80
  -9  -1  -5   69.99    4.00
  -9   1   5   80.49    3.90
  -9  -1  -5   74.69    3.90
  -9   1   5   71.19    3.70
  -9   1   5   74.09    3.80
   9   1   5   75.09    3.70
  -9   1  -5   73.79    4.10
  -9  -1   5   72.09    3.80
  -9  -1   5   75.99    5.60
  -9   1  -5   72.89    3.90
  -9  -1   5   73.09    3.80
  -9  -1   5   71.69    3.80
 -10  -1  -5   11.80    1.50
  10  -1   5    9.60    1.10
 -10   1   5    9.10    1.00
 -10   1   5   11.10    1.40
 -10  -1  -5   10.40    1.30
 -10  -1   5    8.90    1.10
 -10  -1   5   12.70    1.30
 -10  -1   5   11.20    1.30
  10   1   5    7.90    1.00
 -10   1  -5   10.10    1.40
 -10   1  -5   11.60    1.40
 -11   1   5   32.60    2.10
 -11   1   5   35.40    2.10
  11  -1   5   33.80    2.10
 -11  -1  -5   34.00    2.20
 -11  -1  -5   36.20    2.20
 -11   1  -5   34.20    2.20
  11   1   5   32.80    2.00
 -11  -1   5   32.70    2.10
 -11   1  -5   37.70    2.30
 -11  -1   5   34.90    1.90
 -11  -1   5   38.60    2.40
 -12  -1  -5   29.10    2.60
 -12   1   5   26.40    1.50
 -12   1   5   26.30    1.50
 -12  -1  -5   27.50    1.70
 -12   1  -5   27.40    1.70
 -12   1  -5   27.50    1.70
 -12  -1   5   26.00    1.80
 -12  -1   5   24.90    1.40
   0  -2   5  967.60   40.70
   0   2   5  963.60   40.70
  -1  -2  -5  181.88    8.00
  -1   2   5  161.68   10.90
  -1   2   5  180.38    7.90
  -1   2   5  180.28    8.10
   1  -2   5  184.08    8.10
   1   2  -5  178.58    7.70
  -1   2   5  178.38    7.80
   1  -2   5  170.98    8.30
  -1  -2   5  176.68    7.80
  -1  -2   5  174.48    8.00
   1   2   5  167.68    7.60
   1  -2  -5  171.98    7.50
  -1  -2   5  173.28    8.10
   1   2   5  186.38    7.50
   1  -2  -5  174.98    7.90
   1   2   5  184.08    8.00
   1   2   5  172.98    8.20
  -2   2   5 1043.70   42.40
  -2   2   5  975.00   46.40
   2  -2   5 1006.00   42.90
  -2  -2   5 1049.20   42.50
   2   2   5  992.80   42.60
  -3   2   5   31.20    1.90
  -3   2   5   31.50    1.80
   3  -2   5   32.00    3.80
   3  -2   5   27.10    1.50
   3  -2   5   27.10    2.00
  -3   2   5   26.30    2.70
  -3   2   5   32.20    2.30
  -3   2   5   31.40    1.70
  -3  -2  -5   31.70    2.10
   3  -2  -5   28.80    1.40
   3   2   5   29.80    1.60
   3   2   5   28.40    2.00
  -3  -2   5   32.40    2.10
  -3   2  -5   27.60    1.50
  -3  -2   5   32.70    2.00
   3   2   5   25.60    7.50
   3  -2  -5   26.50    1.80
  -4   2   5  517.15   22.40
  -4  -2  -5  540.15   22.80
  -4   2   5  552.54   22.10
   4   2   5  548.85   22.20
   4  -2  -5  490.55   21.90
  -5  -2  -5   23.70    1.80
  -5   2   5   17.50    2.20
   5  -2   5   19.10    1.20
  -5   2  -5   15.40    3.30
  -5  -2   5   20.30    1.90
   5  -2  -5   17.90    1.40
   5   2   5   20.60    1.30
  -5   2  -5   18.80    1.60
   5  -2  -5   17.20    1.00
  -6   2   5   19.30    1.50
  -6  -2  -5   16.90    1.30
   6  -2   5   18.20    1.30
  -6   2   5   21.10    2.60
  -6  -2   5   20.10    2.00
  -6   2  -5   16.70    1.40
   6  -2  -5   18.60    1.70
   6   2   5   19.40    1.40
   6  -2  -5   17.30    1.00
   7  -2   5  409.26   16.90
  -7   2   5  395.56   16.90
  -7   2   5  400.26   18.70
  -7  -2  -5  404.46   17.00
  -7   2   5  370.06   16.80
  -7   2   5  407.76   17.00
  -7   2   5  400.36   17.10
  -7   2  -5  389.66   17.10
  -7  -2   5  417.86   18.40
  -7  -2   5  385.16   16.90
  -7  -2   5  399.36   16.90
   7  -2  -5  378.26   16.60
   7   2   5  411.06   17.00
  -7   2  -5  394.66   17.00
  -7  -2   5  405.76   17.00
   8  -2   5   43.10    2.50
  -8   2   5   45.10    2.60
  -8  -2  -5   48.00    2.70
   8   2  -5   43.30    3.00
  -8   2   5   47.00    4.20
  -8   2   5   50.59    2.80
  -8  -2  -5   45.50    2.80
  -8  -2   5   47.60    2.70
  -8  -2   5   48.50    4.00
  -8  -2   5   34.20    4.10
   8  -2  -5   42.80    2.20
  -8   2  -5   43.70    2.90
  -8  -2   5   45.20    2.60
   8   2   5   44.20    2.50
  -8   2  -5   44.70    2.70
  -9  -2  -5    5.00    1.10
  -9  -2  -5    4.90    1.00
  -9   2   5    4.50    0.80
   9  -2   5    5.80    2.00
  -9   2   5    6.80    1.20
  -9   2   5    5.30    0.90
  -9   2  -5    4.40    0.90
   9  -2  -5    5.00    0.60
  -9  -2   5    4.00    1.90
  -9  -2   5    5.70    0.90
  -9   2  -5    5.60    1.20
  -9  -2   5    4.20    0.90
  -9  -2   5    5.60    0.90
  -9   2  -5    4.40    0.80
   9   2   5    4.40    1.60
  10  -2   5  112.49    5.40
 -10   2   5  111.99    5.40
 -10  -2  -5  111.99    5.50
 -10  -2  -5  116.19    5.50
 -10   2   5  111.99    5.40
 -10   2  -5  112.49    5.60
 -10  -2   5  112.59    5.30
  10   2   5  111.59    5.30
 -10  -2   5  109.99    5.20
 -10   2  -5  115.19    5.40
 -10  -2   5  109.49    5.30
  11  -2   5    5.80    0.80
 -11   2   5    5.00    0.90
 -11   2   5    4.20    0.70
 -11  -2  -5    5.50    0.90
 -11  -2  -5    4.60    0.80
 -11  -2   5    3.70    0.50
 -11   2  -5    6.10    1.10
 -11  -2   5    5.60    0.80
  11   2   5    5.90    0.80
 -11   2  -5    5.10    0.90
 -12  -2  -5   22.70    1.70
 -12   2   5   18.50    1.40
 -12   2   5   21.80    1.30
 -12  -2  -5   21.60    1.50
 -12   2  -5   22.50    1.50
 -12  -2   5   21.30    1.30
 -12   2  -5   21.50    1.40
   0   3   5    1.00    0.50
   0  -3  -5    0.60    0.70
   0   3   5    0.90    1.10
   0  -3   5    0.50    0.50
   0  -3  -5    0.80    0.50
   0   3   5    0.60    0.40
   0  -3   5   -0.40    1.20
   0   3  -5    2.90    0.70
   1  -3   5  328.77   14.80
  -1  -3  -5  337.67   14.30
   1  -3   5  322.27   13.70
   1  -3   5  330.27   14.30
  -1   3   5  322.07   14.40
  -1  -3  -5  320.67   13.80
  -1   3   5  318.27   14.10
  -1  -3   5  325.07   14.50
   1  -3  -5  323.87   14.20
  -1  -3   5  327.87   14.20
   1   3   5  334.37   14.20
   1  -3  -5  336.47   13.70
  -1   3  -5  319.97   13.90
   1   3   5  323.27   14.50
   2  -3   5 1403.06   59.69
  -2   3   5 1409.96   59.09
  -2   3   5 1369.16   59.59
   2   3   5 1455.15   59.39
  -2  -3   5 1444.16   59.19
  -3   3   5   19.70    2.90
   3   3  -5   20.10    1.30
  -3  -3  -5   16.90    1.70
   3  -3   5   19.80    1.80
  -3   3   5   21.10    1.60
   3  -3   5   17.80    4.10
  -3   3   5   22.70    2.10
   3  -3  -5   19.70    1.10
   3   3   5   24.60    3.30
   3   3   5   21.00    1.40
  -3   3  -5   20.90    1.10
  -3  -3   5   30.00    4.50
   3   3   5   23.20    1.70
   3  -3  -5   21.20    1.60
  -4   3   5  326.17   14.90
  -4  -3  -5  328.47   14.60
  -4   3   5  312.17   14.10
   4  -3   5  330.37   13.80
  -4   3   5  315.57   14.50
   4  -3   5  319.97   14.90
   4   3  -5  309.87   13.70
  -4   3   5  339.37   14.20
   4  -3  -5  317.67   14.30
   4   3   5  341.17   14.00
  -4  -3   5  344.07   14.10
   4  -3  -5  321.97   13.70
  -4  -3   5  341.17   14.60
  -5   3   5   22.80    2.70
  -5   3   5   22.00    1.10
  -5   3   5   21.20    1.40
  -5  -3  -5   23.60    2.00
   5   3  -5   19.80    1.20
  -5   3   5   16.50    2.10
   5  -3   5   21.00    1.30
  -5   3   5   19.30    1.40
  -5   3  -5   14.20    2.80
   5  -3  -5   20.60    1.60
  -5  -3   5   22.30    2.00
   5   3   5   21.40    1.50
   5  -3  -5   20.90    1.20
  -6   3   5   22.30    1.50
  -6   3   5   24.20    1.70
  -6   3   5   27.10    2.90
  -6  -3  -5   27.50    2.30
  -6   3   5   24.30    1.60
  -6   3   5   23.20    1.60
   6   3  -5   23.60    1.40
   6  -3   5   26.80    1.60
   6  -3  -5   21.60    1.30
  -6  -3   5   27.40    2.40
   6   3   5   29.50    1.70
  -6   3  -5   22.10    1.70
  -6  -3   5   21.80    1.70
  -6   3  -5   29.20    2.40
   6  -3  -5   24.30    1.80
  -7  -3  -5   94.59    4.50
   7  -3   5   95.99    4.50
  -7   3   5   90.59    4.40
   7   3  -5   95.69    4.20
  -7   3   5   88.19    4.40
  -7   3   5   93.09    4.50
  -7   3   5   93.39    6.10
  -7   3   5   95.89    4.60
   7   3   5   93.99    4.60
  -7  -3   5   94.79    4.40
   7  -3  -5   90.39    4.20
  -7   3  -5   95.09    4.50
  -7   3  -5   90.59    4.60
  -7  -3   5   93.39    5.60
  -7  -3   5   89.69    4.50
  -8   3   5    4.10    0.70
  -8   3   5    5.80    1.10
  -8  -3  -5    5.10    0.90
   8   3  -5    4.40    2.90
  -8   3   5    5.20    0.80
   8  -3   5    4.50    0.80
  -8   3   5    7.40    1.10
  -8  -3  -5    5.80    1.10
  -8  -3   5    4.10    0.80
   8   3   5    4.20    0.80
  -8  -3   5    7.80    1.90
  -8  -3   5    3.00    1.50
  -8   3  -5    7.70    1.40
  -8  -3   5    4.20    0.90
  -8   3  -5    4.70    0.90
   8  -3  -5    5.10    0.60
  -8   3  -5    4.50    0.90
  -9  -3  -5  114.89    5.80
  -9  -3  -5  122.59    5.80
  -9   3   5  120.59    5.80
  -9   3   5  125.89    5.80
   9  -3   5  120.29    5.70
  -9   3   5  117.79    5.60
  -9  -3   5  117.09    7.40
  -9  -3   5  117.19    5.60
  -9  -3   5  120.79    5.80
  -9   3  -5  118.49    6.00
  -9   3  -5  120.49    5.70
   9   3   5  121.29    5.70
  -9   3  -5  122.89    5.80
   9  -3  -5  125.79    5.60
 -10   3   5   21.00    1.70
 -10   3   5   20.90    1.70
 -10  -3  -5   22.30    1.80
 -10  -3  -5   19.70    1.60
  10  -3   5   22.10    1.60
 -10  -3   5   20.20    1.60
 -10   3  -5   18.00    1.80
 -10   3  -5   21.60    1.50
  10  -3  -5   17.80    2.10
 -10  -3   5   20.80    1.60
  10   3   5   20.20    1.50
 -10   3  -5   18.40    1.70
 -11  -3  -5   31.90    1.80
 -11   3   5   31.60    2.00
 -11   3   5   36.50    2.40
 -11  -3  -5   31.30    2.00
  11  -3   5   32.00    2.00
  11   3   5   31.70    1.90
 -11  -3   5   30.50    1.90
 -11  -3   5   32.40    1.90
 -11   3  -5   30.20    2.10
 -11   3  -5   34.10    2.10
 -12  -3  -5    2.20    0.60
 -12   3   5    2.20    0.60
 -12   3   5    1.30    0.50
 -12   3  -5    2.10    0.60
 -12   3  -5    2.60    0.60
 -12  -3   5    1.60    0.50
   0  -4   5   45.50    3.60
   0   4   5   43.50    2.30
   0  -4   5   49.90    2.90
   0  -4  -5   49.00    2.90
   0   4  -5   44.30    2.40
   0  -4  -5   47.00    2.30
  -1  -4  -5    0.90    2.90
   1  -4   5    1.50    1.70
  -1   4   5    4.10    0.90
   1  -4   5    2.10    0.40
   1  -4   5    1.40    0.70
   1   4  -5    2.10    0.50
  -1  -4  -5    1.00    0.60
   1  -4  -5   -1.30    2.40
  -1   4  -5    3.50    0.70
  -1  -4   5    1.10    0.60
   1  -4  -5    0.90    0.60
   1   4   5    3.70    3.80
  -1  -4   5    3.70    1.40
   1  -4  -5    1.20    0.70
   1   4   5    0.90    0.60
   2  -4   5  291.37   13.30
   2  -4   5  288.47   14.20
   2   4  -5  287.17   12.50
   2  -4   5  273.37   12.40
  -2   4   5  296.77   13.10
  -2  -4  -5  292.97   13.40
   2   4   5  289.67   13.60
   2  -4  -5  307.97   12.40
  -2  -4   5  303.87   13.40
   2   4   5  291.57   13.00
  -2   4  -5  274.67   12.50
  -2  -4   5  298.87   12.90
   2  -4  -5  290.77   12.90
   2  -4  -5  305.37   13.10
  -3   4   5  122.59    6.40
   3  -4   5  144.59    6.70
   3   4  -5  123.09    5.70
   3  -4   5  124.99    6.60
  -3  -4  -5  129.99    6.40
  -3   4   5  115.19    6.20
  -3   4   5  107.99    7.70
   3  -4   5  123.79    8.40
   3   4   5  126.59    5.90
  -3  -4   5  127.39    6.20
   3  -4  -5  128.79    6.10
  -3  -4   5  140.19   10.00
  -3   4  -5  124.39    5.40
   3   4   5  116.59    6.10
   3   4   5  153.28   12.40
   3  -4  -5  125.79    5.50
  -4   4   5    7.20    1.00
  -4   4   5    9.80    2.60
  -4   4   5    8.70    1.60
  -4  -4  -5    9.20    1.50
  -4   4   5    6.80    1.30
   4   4  -5    8.40    0.90
   4  -4   5    8.10    0.80
  -4   4   5    8.60    1.20
   4  -4  -5    8.50    0.70
  -4  -4   5    9.40    1.10
  -4  -4   5    9.30    1.50
   4   4   5    7.70    0.90
   4  -4  -5    6.70    1.10
  -4  -4   5    9.70    1.50
  -5   4   5    3.40    1.00
  -5   4   5    5.30    0.90
   5   4  -5    3.10    0.60
  -5   4   5    2.10    1.20
  -5   4   5    4.10    0.80
  -5   4   5    3.00    0.60
   5  -4   5    3.40    0.60
  -5  -4  -5    3.90    1.10
  -5   4  -5    3.60    0.90
   5  -4  -5    3.70    0.90
   5  -4  -5    3.90    0.50
  -5  -4   5    3.20    0.70
  -5  -4   5    2.60    0.90
   5   4   5    3.30    0.70
  -6   4   5   -0.30    0.50
   6   4  -5    0.50    0.50
  -6   4   5    0.40    0.50
  -6   4   5    0.50    0.50
  -6  -4  -5    0.20    0.40
  -6   4   5    0.30    0.50
  -6   4   5    0.30    0.50
  -6   4   5    0.90    0.50
  -6   4  -5    0.30    0.60
   6  -4  -5    0.20    0.30
  -6  -4   5   -0.30    0.40
  -6  -4   5    0.10    0.50
  -6  -4   5   -0.50    0.70
  -6   4  -5    1.40    0.70
   6   4   5    0.30    0.80
  -7   4   5    0.20    0.60
   7   4  -5    0.90    1.80
  -7   4   5    0.00    0.50
  -7   4   5   -0.10    0.70
  -7   4   5    2.50    0.70
  -7  -4  -5    0.50    0.60
  -7   4   5   -0.10    0.40
  -7  -4  -5    0.70    0.60
   7  -4   5    1.30    0.60
  -7   4  -5    0.50    0.80
   7   4   5    0.60    0.50
  -7   4  -5    0.40    0.60
  -7  -4   5    0.30    0.90
  -7   4  -5    0.70    0.70
  -7  -4   5    0.50    0.60
  -7  -4   5   -0.40    0.60
   7  -4  -5    0.30    0.30
  -8   4   5    1.10    0.80
   8  -4   5    0.50    0.50
  -8   4   5    0.10    0.50
  -8   4   5    1.10    0.70
   8   4  -5    0.20    0.50
  -8   4   5    0.30    0.50
  -8  -4  -5    1.50    0.70
  -8  -4  -5    0.70    0.70
  -8   4  -5   -0.20    0.70
  -8  -4   5    0.60    1.20
  -8  -4   5   -0.10    0.60
   8  -4  -5    0.80    0.40
  -8  -4   5    0.30    0.70
  -8   4  -5   -0.10    0.60
   8   4   5    0.70    0.60
  -8   4  -5    0.70    0.90
   9   4  -5    4.60    0.90
   9  -4   5    4.40    0.90
  -9   4   5    4.70    1.00
  -9   4   5    4.40    1.10
  -9  -4  -5    4.20    0.90
  -9   4   5    0.50    1.20
  -9   4  -5    4.60    1.00
  -9  -4   5    5.20    1.10
  -9   4  -5    4.00    1.10
  -9   4  -5    6.30    1.40
  -9  -4   5    3.00    0.90
   9  -4  -5    4.00    0.70
   9   4   5    2.60    0.80
 -10   4   5   46.30    2.60
  10  -4   5   49.10    2.70
 -10   4   5   43.90    2.60
 -10  -4  -5   46.80    2.70
 -10  -4   5   43.80    2.50
  10  -4  -5   48.10    3.20
 -10   4  -5   46.10    2.70
 -10   4  -5   41.60    2.70
  10   4   5   44.00    2.50
 -10   4  -5   43.50    2.50
 -10  -4   5   43.90    2.60
  11  -4   5    8.80    1.00
 -11  -4  -5    7.10    1.20
 -11   4   5   12.30    1.10
  11   4   5   11.10    1.00
 -11  -4   5   11.30    1.00
 -11  -4   5   11.40    1.10
 -11   4  -5   13.70    1.50
 -11   4  -5    9.50    1.70
 -12   4   5   60.79    3.00
 -12  -4  -5   66.59    3.10
 -12   4   5   67.89    3.10
 -12   4  -5   65.49    3.10
 -12   4  -5   63.69    3.10
   0  -5  -5    0.50    0.60
   0  -5   5    0.50    0.70
   0  -5  -5    0.30    0.60
   0  -5  -5   -1.00    2.00
   0  -5  -5    0.40    0.30
   0  -5   5    0.40    0.40
   0  -5   5    0.40    1.80
   1  -5   5    1.60    0.80
   1  -5   5    1.80    2.10
  -1  -5  -5    2.30    0.50
   1  -5   5    2.50    0.50
  -1  -5  -5    2.00    0.80
  -1  -5   5    1.90    1.60
  -1  -5   5    2.70    0.90
   1  -5  -5    1.90    0.80
   1  -5  -5    2.80    0.90
  -1   5  -5    2.60    0.60
   1  -5  -5    2.10    0.50
   1  -5  -5    0.00    2.60
   2   5  -5   28.90    3.10
  -2  -5  -5   22.60    2.10
   2  -5   5   23.10    2.10
   2  -5   5   23.00    1.40
   2  -5   5   17.90    3.70
   2   5   5   23.20    1.90
   2  -5  -5   26.10    4.60
  -2  -5   5   26.00    2.90
   2  -5  -5   18.80    2.00
  -2   5  -5   21.90    1.60
   2   5   5   18.90    1.80
  -2  -5   5   22.40    1.90
   2  -5  -5   17.90    5.00
   2  -5  -5   24.10    1.40
   2   5   5   18.10    3.30
  -2  -5   5   21.40    2.00
   3  -5   5    4.70    4.60
  -3  -5  -5   13.70    1.90
   3  -5   5   14.20    2.20
  -3   5   5   12.50    1.80
   3   5  -5   16.40    1.30
   3  -5   5   12.60    1.10
  -3  -5   5   15.40    1.50
  -3   5  -5   15.60    1.10
   3   5   5   12.30    4.10
  -3  -5   5   16.70    2.30
   3  -5  -5   16.10    1.10
   3   5   5   13.30    1.70
   3  -5  -5   12.70    3.30
  -3  -5   5   15.20    1.60
   3   5   5   13.70    1.20
  -4   5   5  310.77   15.40
  -4  -5  -5  348.97   15.80
   4  -5   5  355.96   14.70
   4   5  -5  344.17   14.90
  -4  -5   5  330.57   15.00
   4   5   5  359.86   14.90
   4  -5  -5  351.06   14.70
  -4  -5   5  351.06   15.50
  -4  -5   5  352.96   15.60
  -5   5   5  281.27   14.50
  -5   5   5  299.77   13.00
   5  -5   5  309.17   13.00
   5   5  -5  320.17   13.10
  -5   5   5  300.37   13.30
  -5   5   5  241.08   22.40
  -5   5   5  309.27   13.60
   5   5   5  308.87   13.20
  -5  -5   5  312.77   13.30
  -5   5  -5  303.27   13.00
   5  -5  -5  309.17   12.90
   5  -5  -5  316.97   13.60
  -5   5  -5  269.67   13.30
  -5  -5   5  295.67   13.80
  -6   5   5   93.59    4.50
  -6   5   5   96.39    4.70
  -6   5   5  101.29    4.60
  -6   5   5   95.89    4.20
  -6   5   5   99.09    4.60
  -6   5   5   96.69    4.60
  -6  -5  -5   89.79    4.40
  -6   5   5   90.39    4.50
  -6   5   5   92.69    4.60
   6  -5   5   92.59    4.50
   6   5  -5   95.99    4.60
   6   5   5  100.19    4.70
  -6   5  -5   87.69    4.70
  -6   5  -5   89.79    4.60
  -6   5  -5   82.79    4.60
  -6  -5   5   89.89    4.40
   6  -5  -5   97.49    4.50
  -6  -5   5   92.99    4.60
  -7  -5  -5  111.59    5.10
   7  -5   5  105.89    5.20
  -7   5   5  109.59    5.20
  -7   5   5  102.49    4.90
  -7  -5  -5  106.19    5.00
  -7   5   5  108.19    5.20
  -7   5   5  110.99    5.20
  -7   5   5  105.39    5.10
   7   5  -5  110.59    5.20
  -7  -5   5   93.09    5.70
  -7  -5   5  108.39    6.20
  -7  -5   5  106.99    5.20
  -7   5  -5  101.09    5.30
  -7   5  -5  111.49    5.20
  -7   5  -5  105.59    5.30
   7   5   5  111.89    5.30
  -7   5  -5  109.09    5.40
   7  -5  -5  103.39    5.00
  -8   5   5   22.30    1.80
  -8  -5  -5   20.60    1.70
  -8   5   5   21.40    1.60
  -8   5   5   21.30    1.50
  -8   5   5   19.20    1.80
   8   5  -5   21.40    1.70
   8  -5   5   20.80    1.70
  -8  -5   5   19.60    1.80
  -8   5  -5   20.30    1.80
  -8  -5   5   21.90    5.20
  -8   5  -5   20.60    2.00
  -8  -5   5   20.40    1.60
  -8   5  -5   18.20    1.70
   8  -5  -5   21.40    1.50
   8   5   5   20.60    1.80
  -9   5   5    1.40    0.70
  -9   5   5    2.70    0.70
  -9   5   5    0.40    0.40
   9   5  -5    1.20    0.70
   9  -5   5    2.90    0.80
  -9  -5  -5    1.60    0.80
  -9   5   5    1.90    0.70
  -9   5  -5    1.80    0.70
   9  -5  -5    1.70    0.60
  -9  -5   5    1.50    0.80
  -9   5  -5    1.50    0.80
  -9   5  -5    2.40    0.90
   9   5   5    1.80    0.70
  -9  -5   5    2.20    0.70
 -10   5   5   47.50    2.60
 -10  -5  -5   46.80    2.70
  10  -5   5   47.10    2.80
 -10   5   5   45.00    2.60
 -10   5  -5   46.50    2.70
  10   5   5   46.80    4.10
  10  -5  -5   46.50    2.50
 -10  -5   5   47.40    2.60
 -10   5  -5   44.20    2.50
 -10  -5   5   45.30    2.50
 -10   5  -5   41.70    2.70
 -11   5   5   11.60    1.10
 -11   5   5   11.60    1.10
 -11  -5  -5   12.70    1.30
  11  -5   5   11.80    1.20
 -11   5  -5    8.80    1.00
  11   5   5   11.40    2.00
 -11   5  -5   11.90    1.20
 -11  -5   5   13.30    1.10
 -11  -5   5   11.40    1.00
   0  -6   5  605.84   26.20
   0  -6   5  526.45   24.80
   0  -6  -5  601.14   25.20
   0  -6  -5  563.54   25.80
   0   6  -5  574.44   24.50
   0  -6  -5  588.04   25.10
   0   6   5  575.74   24.30
   0  -6   5  585.74   25.30
   1   6  -5   48.10    2.80
  -1  -6  -5   43.00    4.30
  -1  -6  -5   47.10    3.30
   1  -6   5   51.49    3.60
  -1  -6  -5   52.59    2.60
   1  -6   5   48.60    5.70
  -1  -6   5   50.69    3.40
   1  -6  -5   49.50    3.30
   1  -6  -5   49.40    2.60
  -1  -6   5   52.69    4.60
   1   6   5   46.50    4.40
   1  -6  -5   51.09    3.30
  -1   6  -5   48.30    2.80
   1  -6  -5   49.30    6.30
  -2  -6  -5   -1.20    2.70
  -2  -6  -5    2.90    1.00
   2  -6   5    3.10    1.20
   2   6  -5    3.10    0.80
   2  -6   5    2.80    0.60
   2  -6   5    1.80    3.50
   2  -6  -5    2.70    0.80
   2  -6  -5    8.90   12.10
  -2  -6   5    1.30    1.90
  -2  -6   5    1.30    0.80
   2   6   5    3.70    3.20
   2  -6  -5    3.30    1.10
   2  -6  -5    2.70    0.60
   2   6   5    2.80    0.70
   2   6   5    1.80    0.90
  -2   6  -5    2.10    0.60
  -2  -6   5    1.40    0.80
   3  -6   5   75.69    3.70
  -3  -6  -5   79.79    4.70
   3  -6   5   68.49    4.90
   3  -6   5   78.89    8.90
   3   6  -5   78.29    4.00
   3   6   5   76.19    3.90
   3  -6  -5   73.09    4.30
  -3  -6   5   73.99    4.30
   3   6   5   79.99    5.70
  -3  -6   5   78.49    4.50
  -3  -6   5   73.99    5.10
   3  -6  -5   78.49    3.70
   4   6  -5   51.99    2.80
  -4   6   5   45.90    2.60
  -4   6   5   44.20    2.70
  -4   6   5   46.20    2.70
  -4  -6  -5   49.20    3.60
  -4   6   5   42.70    2.50
   4  -6   5   50.99    2.60
  -4   6   5   46.40    3.00
  -4  -6  -5   45.90    2.50
  -4  -6   5   46.50    3.80
   4   6   5   48.70    2.70
   4  -6  -5   47.00    3.10
  -4   6  -5   47.10    2.70
  -4   6  -5   42.80    2.90
  -4   6  -5   44.50    2.80
   4  -6  -5   47.00    2.50
  -4  -6   5   46.50    3.20
  -4  -6   5   46.30    2.60
  -4  -6   5   42.70    2.90
  -5   6   5  312.67   13.50
  -5   6   5  324.27   13.60
   5   6  -5  313.87   13.80
  -5   6   5  289.97   13.60
  -5   6   5  310.47   13.60
  -5   6   5  296.57   26.20
   5  -6   5  316.87   13.60
  -5   6   5  319.77   14.00
  -5  -6  -5  315.57   13.50
  -5   6   5  311.77   13.70
  -5   6  -5  285.37   13.90
   5   6   5  317.87   13.80
   5  -6  -5  320.27   13.90
  -5   6  -5  322.17   13.60
  -5  -6   5  333.67   13.70
  -5  -6   5  335.57   14.30
  -5  -6   5  319.47   14.50
  -5  -6   5  316.67   13.60
   5  -6  -5  305.47   14.50
  -5   6  -5  303.27   13.70
  -6   6   5  128.39    5.70
  -6  -6  -5  120.69    5.70
  -6   6   5  120.99    5.80
  -6   6   5  121.29    5.80
  -6   6   5  118.29    5.70
   6   6  -5  121.49    5.90
  -6   6   5  127.29    5.80
  -6   6   5  128.19    5.80
  -6   6   5  123.79    6.20
   6  -6   5  124.99    5.80
  -6   6  -5  121.59    5.80
   6  -6  -5  129.89    5.70
  -6   6  -5  121.59    6.00
  -6  -6   5  119.99    5.60
   6   6   5  124.59    6.00
  -6   6  -5  107.39    6.00
  -6  -6   5  127.69    5.90
  -6  -6   5  121.59    6.70
  -6   6  -5  113.69    6.00
  -7  -6  -5  405.26   17.50
  -7   6   5  416.96   17.70
   7  -6   5  411.36   17.70
  -7   6   5  430.66   17.70
  -7   6   5  411.86   17.70
  -7  -6  -5  417.36   17.60
   7   6  -5  421.76   17.80
  -7   6   5  392.46   17.60
  -7   6   5  406.96   17.40
  -7  -6   5  416.16   17.70
  -7  -6   5  405.26   18.80
   7  -6  -5  415.46   17.60
  -7   6  -5  395.16   17.80
  -7  -6   5  405.06   17.50
   7   6   5  431.96   17.90
  -7   6  -5  415.16   17.70
  -7   6  -5  417.46   17.90
  -7   6  -5  385.86   17.80
   8  -6   5   44.40    2.70
  -8   6   5   47.60    2.80
  -8   6   5   43.10    2.60
  -8  -6  -5   46.70    2.70
   8   6  -5   45.90    2.80
  -8  -6  -5   44.20    2.50
  -8   6   5   44.20    2.70
  -8   6  -5   47.60    2.80
  -8   6  -5   43.30    2.80
   8  -6  -5   45.50    2.60
  -8  -6   5   43.10    2.50
  -8  -6   5   45.90    2.80
  -8   6  -5   44.10    2.90
   8   6   5   44.00    2.80
  -9   6   5   47.00    2.50
  -9   6   5   47.30    2.80
  -9   6   5   46.50    2.70
   9  -6   5   47.50    2.80
  -9  -6  -5   49.30    2.80
   9   6  -5   51.69    2.90
  -9   6  -5   45.20    2.80
   9   6   5   45.40    2.80
  -9  -6   5   47.80    2.80
  -9   6  -5   47.40    2.90
  -9   6  -5   42.50    2.70
   9  -6  -5   44.90    2.60
  -9  -6   5   46.50    2.60
  10   6  -5    0.10    0.70
 -10   6   5    0.10    0.50
 -10  -6  -5    0.70    0.60
  10  -6   5    0.10    0.50
 -10   6   5    0.10    0.50
 -10  -6   5    0.40    0.70
  10   6   5   -0.40    0.40
 -10  -6   5    0.20    0.60
  10  -6  -5    0.70    0.40
 -10   6  -5    0.50    0.50
 -10   6  -5    0.80    0.60
 -10   6  -5   -0.10    0.50
 -11   6   5   16.40    1.20
 -11   6   5   17.90    1.30
  11  -6   5   18.70    1.30
 -11  -6  -5   18.60    1.40
 -11  -6   5   18.10    1.20
 -11   6  -5   17.20    1.30
 -11  -6   5   16.10    1.10
 -11   6  -5   17.80    1.30
   0  -7   5    0.90    0.90
   0   7   5    1.30    0.50
   0  -7  -5    2.00    1.00
   0   7  -5    0.60    0.60
   0  -7  -5    1.60    0.60
   0  -7   5    0.60    0.50
   0  -7   5    1.00    2.60
   0  -7  -5    6.00    3.50
   0  -7  -5    0.10    0.80
  -1  -7  -5  343.37   15.60
   1  -7   5  361.76   14.60
   1   7  -5  346.87   14.80
   1  -7   5  327.87   15.80
  -1  -7  -5  343.27   16.40
  -1  -7  -5  335.97   15.40
  -1  -7  -5  341.37   14.70
   1  -7  -5  357.66   14.50
  -1   7  -5  319.87   14.70
   1   7   5  331.57   14.50
   1  -7  -5  297.37   17.20
   1  -7  -5  339.17   15.50
  -1  -7   5  336.77   15.60
   1  -7  -5  328.67   15.50
  -1  -7   5  333.17   16.60
   2   7  -5  672.13   28.00
  -2  -7  -5  659.33   27.70
   2  -7   5  680.83   27.70
   2  -7   5  649.93   31.00
  -2   7   5  617.94   28.00
  -2  -7  -5  685.53   29.00
   2  -7  -5  661.73   28.70
  -2  -7   5  649.43   29.50
  -2   7  -5  632.64   28.10
   2   7   5  631.44   28.90
   2   7   5  632.54   30.00
  -2  -7   5  674.23   28.80
  -2  -7   5  649.93   28.80
   2   7   5  677.03   27.90
   2  -7  -5  712.73   27.80
  -3  -7  -5   26.10    2.90
   3  -7   5   21.00    1.50
  -3   7   5   10.40    5.20
   3  -7   5   25.70    3.40
  -3   7   5   22.10    1.50
  -3   7   5   21.40    2.00
  -3   7   5   20.80    1.50
  -3  -7  -5   19.90    1.60
   3  -7   5   20.90    7.90
   3   7  -5   21.60    1.80
  -3   7  -5   19.30    1.50
  -3   7  -5   20.00    1.70
  -3  -7   5   21.90    1.60
   3   7   5   19.30    1.70
  -3  -7   5   23.90    2.30
  -3  -7   5   21.80    3.30
   3  -7  -5   20.30    2.10
  -3  -7   5   19.90    3.20
   3  -7  -5   24.50    1.60
  -4   7   5  405.36   17.40
  -4  -7  -5  409.96   19.00
  -4  -7  -5  406.06   17.40
   4  -7   5  422.26   17.70
  -4   7   5  414.96   17.70
  -4   7   5  414.16   17.50
  -4   7   5  404.76   17.60
   4   7  -5  446.46   18.60
  -4   7  -5  379.86   17.80
  -4   7  -5  396.66   17.60
  -4  -7   5  410.86   17.50
  -4  -7   5  418.66   18.40
  -4  -7   5  409.46   18.10
   4  -7  -5  394.06   18.10
   4  -7  -5  432.46   17.50
  -4  -7   5  385.26   22.30
  -4   7  -5  383.16   17.50
  -4   7  -5  412.46   17.50
   4   7   5  415.66   17.70
  -5   7   5   17.70    1.70
  -5   7   5   15.90    1.40
   5   7  -5   15.40    1.70
  -5   7   5   16.50    1.40
  -5   7   5   16.90    1.60
  -5  -7  -5   15.30    1.40
   5  -7   5   17.50    1.50
  -5   7   5   17.30    1.50
   5   7   5   14.20    1.70
  -5  -7   5   17.10    1.60
   5  -7  -5   16.70    1.40
  -5   7  -5   16.00    1.80
  -5  -7   5   19.10    1.60
  -5   7  -5   15.70    1.50
  -5   7  -5   14.60    1.50
  -5  -7   5   17.00    2.40
  -5  -7   5   18.30    2.30
  -5   7  -5   18.80    1.80
   6   7  -5  594.64   25.50
  -6   7   5  627.34   25.30
  -6   7   5  578.94   25.30
   6  -7   5  613.94   25.30
  -6   7   5  591.74   25.10
  -6  -7  -5  579.34   25.10
  -6   7   5  549.95   25.70
  -6   7   5  611.44   25.80
  -6   7   5  592.84   25.30
  -6   7  -5  550.34   25.40
  -6   7  -5  589.14   25.40
  -6   7  -5  582.64   25.30
   6   7   5  613.54   25.50
   6  -7  -5  609.24   25.20
  -6   7  -5  585.14   25.20
  -6  -7   5  649.64   25.10
  -6  -7   5  606.94   25.20
  -6  -7   5  567.34   26.10
  -7   7   5   74.09    3.90
  -7   7   5   74.79    3.90
  -7   7   5   67.19    3.70
  -7   7   5   71.19    3.50
  -7   7   5   75.29    3.80
  -7  -7  -5   72.89    3.70
  -7  -7  -5   72.39    3.70
   7   7  -5   72.39    4.10
   7  -7   5   72.59    3.90
  -7   7  -5   67.49    4.00
  -7  -7   5   75.59    3.90
  -7  -7   5  105.79   11.70
  -7   7  -5   75.99    4.00
  -7  -7   5   70.09    3.60
   7  -7  -5   75.39    3.80
  -7   7  -5   73.59    4.00
   7   7   5   77.09    4.10
  -7   7  -5   76.19    3.90
   8   7  -5    1.70    0.80
  -8   7   5    2.50    0.80
   8  -7   5    2.20    0.80
  -8   7   5    1.30    0.80
  -8  -7  -5    1.90    0.80
  -8  -7  -5    1.80    0.70
  -8   7   5    2.60    0.80
  -8   7  -5    1.70    0.80
   8  -7  -5    2.50    0.70
  -8  -7   5    2.80    0.90
  -8   7  -5    1.90    0.80
  -8  -7   5    1.50    0.70
   8   7   5    2.30    0.90
  -8   7  -5    1.20    0.70
  -8   7  -5    2.40    0.90
  -9   7   5   20.20    1.60
  -9   7   5   17.90    1.40
  -9   7   5   17.00    1.50
  -9  -7  -5   18.40    1.60
   9  -7   5   17.10    1.60
  -9   7  -5   19.40    1.60
  -9  -7   5   17.20    1.50
  -9   7  -5   16.10    1.60
  -9   7  -5   16.20    1.60
   9  -7  -5   19.00    1.40
   9   7   5   19.20    1.60
  -9  -7   5   18.20    1.40
  10  -7   5  174.98    8.00
 -10   7   5  194.78    8.50
 -10   7   5  180.58    7.80
  10   7  -5  165.58    7.90
  10   7   5  171.28    7.90
 -10   7  -5  176.28    7.80
  10  -7  -5  173.68    7.80
 -10   7  -5  177.18    7.90
 -10  -7   5  173.98    7.70
 -10  -7   5  181.48    7.80
 -10   7  -5  172.68    7.90
 -11   7   5  128.09    6.00
 -11  -7  -5  132.19    5.80
 -11   7   5  124.29    5.70
 -11   7  -5  129.69    5.70
 -11   7  -5  130.19    5.70
 -11  -7   5  131.09    5.70
   0   8   5  336.77   15.00
   0   8  -5  380.46   17.10
   0  -8  -5  353.46   15.10
   0   8  -5  348.87   15.30
   0  -8  -5  324.17   17.50
   0  -8   5  349.27   17.90
   0  -8   5  353.36   16.50
   0  -8  -5  341.77   16.10
   0  -8  -5  350.36   16.20
  -1   8   5   47.10    2.70
   1   8  -5   51.09    3.00
  -1  -8  -5   46.10    2.70
  -1  -8  -5   42.60    5.60
  -1  -8  -5   47.60    3.50
   1  -8   5   52.19    2.60
   1  -8   5   48.40    3.90
  -1   8   5   45.60    3.00
  -1  -8  -5   50.89    3.70
   1  -8   5   41.90    5.90
   1   8  -5   47.80    3.10
   1  -8  -5   56.29    7.50
  -1  -8   5   50.09    3.70
  -1   8  -5   41.70    2.80
   1  -8  -5   52.79    3.60
  -1  -8   5   49.30    2.70
  -1  -8   5   47.70    5.40
   1   8   5   41.20    3.40
  -1   8  -5   46.60    3.10
   1  -8  -5   47.70    6.00
   1   8   5   50.09    2.80
   1  -8  -5   47.80    2.70
   2   8  -5  337.57   15.30
   2   8  -5  367.16   16.80
   2  -8   5  331.37   16.60
   2  -8   5  326.07   19.10
  -2  -8  -5  361.76   14.80
  -2   8   5  343.77   14.80
  -2  -8  -5  337.47   16.40
  -2   8   5  344.77   15.00
  -2   8   5  348.47   15.20
   2  -8   5  364.86   14.90
   2   8   5  319.67   15.20
  -2  -8   5  351.36   17.30
  -2  -8   5  344.37   14.90
  -2  -8   5  367.46   16.50
   2   8   5  362.46   15.10
  -2   8  -5  309.17   15.00
   2   8   5  307.87   18.10
   2  -8  -5  336.27   15.90
  -2   8  -5  339.87   15.30
  -2  -8   5  365.36   16.10
   2  -8  -5  356.36   14.90
   3   8  -5   86.79    4.60
  -3  -8  -5   81.29    4.10
   3  -8   5   71.69    6.20
  -3   8   5   82.49    4.30
  -3   8   5   84.69    4.10
  -3  -8  -5   77.09    5.30
  -3   8   5   77.69    4.00
  -3   8   5   96.19    4.60
   3   8  -5   83.09   13.70
  -3   8  -5   76.29    4.20
  -3  -8   5   88.29    7.90
   3  -8  -5   81.59    4.90
  -3   8  -5   78.09    4.60
   3  -8  -5   89.59    4.20
  -3  -8   5   84.59    4.10
   3   8   5   85.69    4.60
   3   8   5   82.89    4.40
  -3   8  -5   82.69    4.10
  -3  -8   5   84.49    5.10
  -3  -8   5   55.99   10.60
  -3   8  -5   92.99    5.50
  -4  -8  -5  554.84   23.10
  -4   8   5  543.35   23.00
  -4   8   5  554.44   23.30
  -4   8   5  578.44   23.20
  -4   8   5  571.54   23.40
   4  -8   5  577.04   23.20
   4   8  -5  559.44   23.60
  -4   8  -5  548.35   23.10
  -4   8  -5  477.55   23.30
  -4   8  -5  536.85   23.30
  -4   8  -5  547.75   23.60
  -4  -8   5  567.24   24.80
  -4  -8   5  556.14   23.90
  -4   8  -5  504.55   23.10
   4  -8  -5  578.14   24.60
  -4  -8   5  558.44   23.10
   4   8   5  549.54   23.40
   4   8   5  476.55   23.30
  -4  -8   5  543.45   24.10
   4  -8  -5  522.55   23.80
   5  -8   5  643.64   26.70
   5   8  -5  635.94   27.00
  -5   8   5  647.64   26.60
  -5   8   5  607.14   26.70
  -5  -8  -5  628.34   26.50
  -5   8   5  649.24   27.10
  -5   8   5  625.14   26.70
  -5   8  -5  612.34   26.70
   5  -8  -5  636.54   26.70
  -5  -8   5  642.94   26.60
  -5   8  -5  625.14   26.60
  -5  -8   5  636.44   26.90
  -5  -8   5  615.14   27.60
   5   8   5  653.13   26.90
  -5  -8   5  652.23   27.60
  -5   8  -5  578.44   26.50
  -5   8  -5  584.14   26.90
  -6   8   5  105.69    5.00
  -6   8   5  102.49    5.20
  -6   8   5  105.99    5.30
  -6   8   5  102.29    5.10
  -6   8   5  103.29    6.30
   6  -8   5   96.49    5.10
   6   8  -5  106.89    5.50
  -6   8   5  111.19    5.20
  -6  -8  -5  102.39    5.00
  -6  -8   5  108.29    5.20
  -6   8  -5  102.39    5.10
  -6   8  -5   98.79    5.40
   6  -8  -5  108.69    5.20
  -6   8  -5  101.79    5.20
  -6  -8   5   99.39    6.00
   6   8   5  108.89    5.40
  -6   8  -5   99.99    5.10
   7   8  -5  215.58    9.90
   7  -8   5  213.88    9.70
  -7   8   5  204.08    9.70
  -7  -8  -5  214.58    9.40
  -7   8   5  214.38    9.50
  -7   8   5  214.38    9.60
  -7  -8  -5  205.48    9.40
  -7   8   5  212.98    9.60
   7   8   5  225.18    9.90
  -7   8  -5  208.18    9.80
   7  -8  -5  216.38    9.60
  -7   8  -5  203.78    9.60
  -7  -8   5  222.38    9.60
  -7   8  -5  204.98    9.60
  -7   8  -5  216.98    9.60
  -7  -8   5  208.58    9.30
  -8   8   5   26.20    1.80
  -8   8   5   26.20    1.80
  -8   8   5   27.20    1.90
   8   8  -5   25.30    2.10
   8  -8   5   26.50    2.00
  -8  -8  -5   28.40    1.90
  -8  -8  -5   26.50    1.80
  -8   8  -5   25.90    1.90
  -8   8  -5   23.70    2.00
  -8   8  -5   24.10    1.90
  -8  -8   5   24.80    1.70
  -8   8  -5   23.70    1.90
  -8  -8   5   27.10    1.90
   8  -8  -5   29.30    1.90
   8   8   5   26.70    2.10
   9  -8   5    0.00    0.50
  -9   8   5   -0.10    0.50
  -9  -8  -5    0.60    0.60
  -9   8   5    0.40    0.50
   9   8  -5    1.10    0.70
  -9   8   5   -0.20    0.50
  -9   8  -5    0.60    0.60
   9  -8  -5    0.60    0.50
  -9   8  -5    0.00    0.60
  -9  -8   5    0.00    0.60
  -9   8  -5    0.90    0.70
  -9  -8   5   -0.10    0.60
   9   8   5    1.00    0.60
  -9   8  -5   -0.40    0.30
 -10  -8  -5    1.40    0.60
 -10   8   5    1.50    0.50
 -10   8   5    1.70    0.50
 -10  -8   5    0.80    0.50
 -10  -8   5    1.30    0.80
 -10   8  -5    1.70    0.50
 -10   8  -5    1.30    0.50
 -10   8  -5    1.20    0.50
  10  -8  -5    1.60    0.50
  10   8   5    1.00    0.70
   0  -9  -5    0.80    1.00
   0  -9   5    0.10    1.00
   0   9   5    0.10    0.50
   0   9   5   -0.20    0.40
   0   9  -5    0.80    0.80
   0  -9  -5   -0.40    1.10
   0  -9   5    0.60    0.60
   0  -9  -5   -0.30    0.50
   0  -9  -5    8.20    5.50
   0  -9   5   -0.20    4.00
   0   9  -5    1.20    1.60
   0   9   5    0.00    0.80
   1   9  -5    0.90    0.80
  -1  -9  -5    0.90    1.10
   1  -9   5   -0.70    5.30
  -1   9   5    1.80    0.70
  -1   9   5    2.00    1.00
   1   9  -5    1.70    0.90
   1  -9   5    1.80    1.30
   1   9   5    1.40    0.70
   1  -9  -5    1.60    0.80
  -1   9  -5    1.50    0.70
   1  -9  -5    2.00    1.40
   1   9   5    0.30    0.80
  -1  -9   5    3.60    1.50
  -1  -9   5   -7.90    5.50
  -1   9  -5    0.90    0.90
   1  -9  -5    0.50    0.90
   1  -9  -5    7.90    6.90
  -1   9  -5    1.00    0.80
  -1  -9   5    1.50    0.60
   1   9   5    2.60    0.70
   2   9  -5  205.78    9.50
   2  -9   5  201.88   11.10
  -2  -9  -5  194.98   10.50
  -2   9   5  202.48    9.30
  -2   9   5  197.38    9.10
   2  -9   5  206.48   15.90
   2   9  -5  198.48    9.30
   2   9   5  194.48    9.10
   2  -9  -5  207.68    9.10
  -2   9  -5  191.68    9.40
  -2  -9   5  207.78   10.30
  -2   9  -5  202.58    8.90
  -2  -9   5  203.88    8.90
   2   9   5  181.88    9.30
  -2  -9   5  193.98   10.30
  -2   9  -5  204.18    9.00
  -2   9  -5  198.08    9.50
   2  -9  -5  193.28   10.00
  -2  -9   5  202.18   12.00
  -3   9   5   12.70    2.30
   3   9  -5   12.70    1.80
   3   9  -5   10.70    1.50
  -3   9   5   19.30    3.80
  -3   9   5    2.50    5.10
  -3  -9  -5   14.00    4.50
   3  -9   5   15.30    1.50
  -3   9  -5   20.50    4.50
  -3   9  -5   13.70    1.50
  -3  -9   5   12.00    3.60
  -3  -9   5   10.30    1.30
   3   9   5   12.40    1.50
  -3  -9   5   12.80    2.10
   3   9   5   14.90    2.00
   3  -9  -5    9.70    1.20
  -3   9  -5   13.80    1.90
  -3  -9   5   10.50    2.00
   3  -9  -5   12.10    2.10
  -3   9  -5   14.00    1.30
  -4   9   5  556.44   22.60
  -4  -9  -5  565.74   22.60
   4  -9   5  545.95   22.70
  -4   9   5  554.24   23.10
  -4   9   5  532.75   22.70
   4   9  -5  537.15   23.10
  -4   9  -5  477.35   22.90
  -4   9  -5  543.15   22.60
  -4   9  -5  520.55   23.00
   4  -9  -5  534.55   22.70
  -4  -9   5  527.45   23.50
   4   9   5  541.85   22.90
  -4   9  -5  539.75   22.70
   4   9   5  470.45   22.90
  -4  -9   5  531.85   22.50
  -4  -9   5  505.55   24.40
  -4  -9   5  518.15   23.60
  -5   9   5    5.20    0.80
  -5   9   5    1.90    2.70
   5  -9   5    5.30    1.00
  -5   9   5    4.30    1.00
  -5   9   5    1.60    1.00
  -5   9   5    4.30    1.00
  -5   9   5    3.00    0.90
  -5  -9  -5    2.90    0.80
   5   9  -5    5.80    1.30
  -5   9  -5    2.00    0.80
   5   9   5    3.40    1.00
  -5   9  -5    3.20    0.90
  -5  -9   5    4.30    1.00
  -5   9  -5    4.40    1.30
  -5   9  -5    4.90    0.90
   5  -9  -5    1.40    0.70
  -5  -9   5    3.40    1.30
  -6   9   5   15.70    1.60
  -6   9   5   15.50    1.40
   6   9  -5   15.90    1.90
  -6   9   5   17.50    1.60
  -6  -9  -5   18.60    1.60
  -6   9   5   13.80    1.70
  -6   9   5   15.60    2.90
   6  -9   5   16.10    1.50
  -6   9   5   14.30    1.50
  -6  -9   5   17.80    1.60
  -6   9  -5   16.30    1.80
  -6   9  -5   11.60    1.40
   6  -9  -5   17.30    1.60
   6   9   5   18.40    1.80
  -6   9  -5   10.90    1.30
  -6   9  -5   14.40    1.40
  -7   9   5   50.29    2.80
  -7   9   5   49.60    2.90
  -7   9   5   42.80    2.70
  -7  -9  -5   52.59    2.80
   7  -9   5   55.19    3.00
  -7  -9  -5   50.19    2.80
   7   9  -5   54.39    3.30
  -7   9   5   56.09    3.00
  -7   9  -5   48.40    2.80
   7   9   5   52.19    3.20
  -7   9  -5   54.19    3.00
  -7   9  -5   47.60    3.10
  -7  -9   5   51.69    2.90
  -7  -9   5   49.99    2.70
  -7   9  -5   47.50    3.00
   7  -9  -5   52.39    3.00
  -8   9   5    3.10    0.80
  -8  -9  -5    1.80    0.70
   8   9  -5    2.50    1.90
   8   9  -5    2.10    1.10
  -8   9   5    1.70    0.60
  -8   9   5    3.00    0.70
   8  -9   5    1.70    0.70
   8  -9  -5    2.00    0.70
  -8   9  -5    2.20    0.70
  -8   9  -5    2.70    0.80
  -8   9  -5    2.00    0.70
  -8   9  -5    0.90    0.70
  -8  -9   5    1.20    0.70
   8   9   5    1.60    0.70
  -8  -9   5    2.50    0.60
  -9   9   5    0.40    0.40
  -9  -9  -5    0.80    0.80
  -9   9   5    0.60    0.40
   9   9  -5    0.20    0.60
   9  -9   5    0.30    0.50
  -9   9   5    1.10    0.50
  -9   9  -5    0.50    0.60
   9  -9  -5    0.10    0.50
   9   9   5    0.50    0.60
  -9  -9   5    0.60    0.50
  -9  -9   5    0.00    0.60
  -9   9  -5    0.10    0.50
  -9   9  -5   -0.90    1.00
  -9   9  -5    0.20    0.40
 -10   9   5    7.50    1.20
 -10  -9  -5    7.80    0.80
 -10   9   5    7.70    0.80
 -10  -9   5    5.10    2.60
 -10  -9   5    9.60    0.90
 -10   9  -5    6.40    0.70
 -10   9  -5    8.00    0.80
 -10   9  -5    8.90    0.80
   0  10   5  393.76   18.10
   0 -10  -5  404.36   19.30
   0 -10   5  422.66   17.50
   0 -10   5  425.86   22.50
   0  10  -5  428.06   18.30
   0 -10   5  390.96   19.60
   0  10  -5  410.66   18.10
   0  10   5  408.56   17.70
   1  10  -5  280.37   13.70
   1 -10   5  288.77   14.90
  -1  10   5  324.27   13.50
  -1  10   5  287.67   13.00
   1 -10   5  275.57   19.30
   1  10  -5  287.97   13.10
   1  10   5  276.77   13.00
  -1  10  -5  289.77   13.10
   1 -10  -5  285.57   14.00
   1  10   5  266.47   12.40
  -1  10  -5  278.67   13.30
   1 -10  -5  289.47   12.70
  -1 -10   5  300.77   16.80
   1  10   5  272.47   12.60
  -1  10  -5  281.07   12.50
  -1 -10   5  311.87   13.40
  -1 -10   5  276.97   14.30
   2 -10   5   72.59    6.00
   2  10  -5   71.19    4.30
  -2  10   5   82.39    4.40
   2 -10   5   56.79   12.00
  -2  10   5   74.49    4.00
   2  10  -5   78.99    4.50
  -2 -10   5   70.19    5.10
  -2 -10   5   80.39    5.10
  -2  10  -5   74.39    4.40
   2  10   5   65.79    4.30
  -2  10  -5   74.39    4.60
   2 -10  -5   75.79    4.00
  -2  10  -5   75.59    3.90
  -2 -10   5   58.69    7.70
   2  10   5   75.99    4.10
  -2 -10   5   79.79    3.90
   3  10  -5   48.50    3.20
  -3  10   5   53.19    3.20
   3  10  -5   41.80    3.20
   3 -10   5   44.30    2.80
  -3  10   5   42.70    2.80
   3  10   5   42.90    2.90
  -3  10  -5   44.90    2.80
  -3 -10   5   48.10    2.80
  -3 -10   5   43.90    3.60
  -3 -10   5   43.00    5.60
  -3  10  -5   45.00    3.30
  -3 -10   5   42.50    4.70
   3 -10  -5   43.60    2.80
   3  10   5   47.30    3.20
  -3  10  -5   46.80    2.70
  -3  10  -5   46.40    3.20
  -4 -10  -5  121.49    5.80
  -4  10   5  122.09    5.80
  -4  10   5  115.69    5.90
   4 -10   5  122.09    5.90
   4  10  -5  116.89    6.30
   4  10   5  110.19    6.10
  -4 -10   5  121.59    6.70
  -4 -10   5  122.79    8.50
  -4  10  -5  116.89    5.80
  -4 -10   5  118.89    5.80
   4 -10  -5  123.59    6.00
  -4 -10   5  124.09    7.80
  -4  10  -5  114.99    6.30
  -4  10  -5  126.89    5.80
   4  10   5  119.29    6.10
  -4  10  -5  132.59    6.10
  -5  10   5    1.10    0.80
  -5  10   5    1.90    0.80
  -5  10   5   -5.80    3.00
  -5 -10  -5    0.60    0.70
  -5  10   5    1.30    1.00
  -5  10   5    1.10    0.70
   5  10  -5    0.90    1.00
  -5  10   5    1.20    0.60
   5 -10   5    1.80    0.80
  -5  10  -5    1.30    0.70
   5  10   5    0.80    0.90
  -5 -10   5    1.30    0.80
  -5  10  -5    1.00    1.00
   5 -10  -5    0.70    0.70
   5  10   5    2.30    0.90
  -5  10  -5    0.70    0.80
  -6  10   5  191.58   10.60
   6 -10   5  213.58    9.50
  -6  10   5  205.08    9.30
  -6  10   5  210.38    9.30
   6  10  -5  217.58    9.90
  -6  10   5  202.18    9.10
  -6 -10  -5  217.88    9.30
  -6  10   5  200.58    9.30
  -6  10  -5  209.88    9.40
  -6  10  -5  201.48    9.60
  -6 -10   5  204.08    9.10
   6  10   5  211.08    9.60
  -6  10  -5  205.98    9.30
  -6 -10   5  205.78    9.30
   6 -10  -5  213.58    9.50
  -7  10   5   19.20    1.60
  -7 -10  -5   18.80    1.60
  -7  10   5   21.80    1.50
   7 -10   5   20.80    1.70
  -7  10   5   22.50    1.60
   7  10  -5   20.80    2.00
   7  10  -5   18.70    2.30
  -7  10   5   20.90    1.40
  -7  10  -5   20.70    1.60
   7 -10  -5   21.80    1.70
  -7 -10   5   20.60    1.50
  -7  10  -5   22.00    1.80
   7  10   5   19.90    1.80
  -7  10  -5   19.10    1.80
  -7  10  -5   23.50    4.30
  -8 -10  -5    3.90    0.80
   8 -10   5    3.30    0.80
   8  10  -5    2.60    2.80
  -8  10   5    6.90    1.70
  -8  10   5    3.60    0.70
  -8  10   5    4.00    0.60
   8  10  -5    3.50    0.90
  -8  10  -5    1.60    0.70
  -8 -10   5    3.60    0.60
   8  10   5    2.70    0.70
   8 -10  -5    2.80    0.70
  -8 -10   5    3.10    0.80
  -8  10  -5    1.80    0.60
  -8  10  -5    3.30    0.60
  -8  10  -5    2.70    0.70
  -9 -10  -5    3.40    0.60
   9 -10   5    5.30    1.40
  -9  10   5    4.30    0.60
  -9  10   5    3.80    0.60
  -9  10   5    2.90    0.90
  -9  10  -5    4.20    0.80
  -9  10  -5    2.70    0.50
  -9 -10   5    3.20    0.60
  -9 -10   5    3.30    0.50
   9  10   5    3.80    0.70
   9 -10  -5    4.10    0.70
  -9  10  -5    3.10    0.50
  -9  10  -5    3.30    0.50
   0  11  -5    2.70    1.40
   0 -11   5    3.90    6.90
   0  11  -5    0.10    0.90
   0  11   5    0.20    0.80
   0 -11   5    2.40    7.90
   1  11  -5   14.70    1.90
  -1  11   5   14.40    1.60
   1 -11   5   27.90   10.30
   1  11  -5   12.50    1.80
  -1  11  -5    9.10    1.60
  -1 -11   5   14.10    1.40
   1  11   5   12.30    1.20
  -1  11  -5   14.00    2.30
  -1 -11   5    4.60    5.20
  -1 -11   5   12.60    2.50
  -1  11  -5   11.20    1.30
  -1 -11   5   12.80    2.40
   1  11   5   13.10    2.00
  -2  11   5  189.18    8.30
   2  11  -5  173.28    8.40
   2  11  -5  161.38    8.10
  -2  11   5  173.88    7.90
  -2  11  -5  164.38    7.60
  -2 -11   5  166.78    9.10
  -2 -11   5  180.78    7.70
  -2  11  -5  159.08    8.30
   2 -11  -5  164.28    7.90
  -2 -11   5  159.68    9.20
   2  11   5  164.48    7.90
   2  11   5  164.78    8.20
  -2  11  -5  161.38    8.30
  -2 -11   5  157.58   21.70
  -3  11   5   79.39    4.20
   3  11  -5   79.19    4.80
   3  11  -5   80.19    4.40
  -3  11   5   89.29    4.50
  -3 -11   5   73.49    5.20
   3  11   5   82.99    4.60
   3  11   5   73.89    4.30
  -3 -11   5   82.09    8.30
  -3  11  -5   78.19    4.60
   3 -11  -5   84.89    4.40
  -3 -11   5   84.79    4.20
  -3  11  -5   74.29    4.10
  -3  11  -5   76.69    4.60
  -3 -11   5   74.69    5.20
  -4  11   5    9.30    2.70
  -4  11   5    9.90    4.30
  -4  11   5   11.00    1.90
   4 -11   5   13.60    1.50
  -4  11   5   17.90    3.50
   4  11  -5   15.60    2.10
   4  11   5   16.60    1.80
  -4  11  -5   17.60    2.20
  -4  11  -5   15.30    1.80
   4 -11  -5    9.80    1.30
  -4 -11   5   14.70    2.10
   4  11   5   13.80    1.80
  -4  11  -5   13.80    4.90
  -4 -11   5   12.00    4.00
  -4 -11   5   17.50    2.40
   5 -11   5   41.80    2.70
  -5  11   5   39.60    4.90
  -5  11   5   43.90    2.70
   5  11  -5   49.80    3.30
  -5  11   5   49.80    2.90
  -5  11   5   40.20    3.20
  -5 -11   5   45.60    2.70
   5 -11  -5   43.20    2.80
   5  11   5   41.80    2.80
  -5  11  -5   42.10    2.60
   5  11   5   40.50    2.70
  -5  11  -5   45.60    2.60
  -5  11  -5   40.50    3.00
  -6  11   5  119.99   17.40
   6  11  -5  108.49    5.70
   6  11  -5  108.69    6.00
   6 -11   5  110.59    6.00
  -6  11   5  107.39    5.30
  -6  11   5  112.29    5.30
  -6  11   5  100.69    8.00
  -6 -11   5  114.59    5.10
  -6  11  -5  111.69    5.30
  -6  11  -5  109.89    5.60
  -6  11  -5  112.79    5.20
   6 -11  -5  112.99    5.50
  -6 -11   5  109.29    5.30
   6  11   5  106.99    5.50
  -7 -11  -5   18.30    1.40
  -7  11   5   16.60    1.20
  -7  11   5   15.90    1.10
  -7  11   5   14.20    1.30
   7  11  -5   15.60    1.70
   7  11  -5   15.60    1.70
   7 -11   5   15.30    1.40
  -7 -11   5   16.30    1.50
  -7  11  -5   20.40    2.30
  -7  11  -5   16.10    1.40
  -7  11  -5   19.10    2.70
   7 -11  -5   14.20    1.40
   7  11   5   15.80    1.50
  -7 -11   5   15.10    1.20
  -8 -11  -5   13.40    1.10
   8 -11   5   10.70    1.60
   8  11  -5   10.50    1.90
  -8  11   5   10.70    1.00
  -8  11   5    9.50    0.90
  -8  11  -5   11.50    1.10
   8  11   5   11.60    1.30
  -8 -11   5   10.30    0.90
  -8  11  -5   11.30    1.10
  -8  11  -5   11.10    1.00
  -8 -11   5   12.70    1.10
   8 -11  -5   12.00    1.70
   0  12   5  104.09    5.70
   0  12   5  107.79    7.20
   0 -12   5  122.49   15.50
   0  12  -5  111.89    7.40
   0 -12   5   99.79    7.20
   1  12  -5    2.60    1.50
  -1  12   5    1.80    2.00
   1  12  -5    1.90    1.10
   1 -12   5  -12.40   11.90
  -1  12   5   -5.20    8.00
  -1  12   5    1.30    0.80
  -1  12  -5    0.60    1.30
  -1  12  -5    1.50    2.70
   1  12   5    1.10    1.40
  -1 -12   5    2.60    1.60
  -1 -12   5   -2.10    6.60
  -1 -12   5    1.20    1.30
  -2  12   5   69.59    9.10
   2  12  -5   74.19    4.10
   2  12  -5   70.79    4.30
  -2  12   5   76.69    3.90
   2  12  -5   70.99    4.80
  -2  12   5   57.19    6.10
  -2  12   5   77.89    4.20
   2 -12  -5   65.99    3.90
  -2 -12   5   53.49    7.60
  -2 -12   5   76.19    3.80
  -2  12  -5   71.69    4.30
  -2 -12   5   67.59    9.60
  -2 -12   5   75.59    6.50
  -2  12  -5   71.69    4.30
  -2  12  -5   73.89    3.60
   3  12  -5    0.50    1.20
  -3  12   5    0.80    1.30
   3  12  -5    0.10    0.90
  -3  12   5   -9.50    5.40
   3  12  -5    0.80    0.80
  -3  12   5    0.10    0.60
  -3  12   5    0.50    0.90
  -3  12  -5    0.10    0.90
  -3  12  -5    0.60    0.60
  -3  12  -5    0.70    0.90
   3  12   5    0.20    0.70
   3  12   5    0.90    0.80
  -3 -12   5    0.30    0.70
   3 -12  -5    0.80    0.70
  -3 -12   5   -0.50    0.90
  -3 -12   5    2.10    4.50
  -4  12   5   16.60    1.60
  -4  12   5   18.00    1.70
  -4  12   5   13.90    5.00
   4  12  -5   14.90    1.90
   4  12  -5   16.20    2.10
  -4  12  -5   19.20    1.60
  -4 -12   5   15.80    1.60
   4  12   5   21.50    1.90
  -4  12  -5   16.30    2.10
  -4  12  -5   21.50    1.80
   4  12   5   17.70    1.80
   4 -12  -5   17.40    1.70
   5  12  -5   57.49    3.90
   5  12  -5   45.90    3.40
  -5  12   5   48.80    2.80
   5 -12   5   46.60    2.90
  -5  12   5   55.19    2.90
  -5  12  -5   46.00    2.70
   5  12   5   46.30    2.90
   5  12   5   45.50    2.90
   5 -12  -5   49.20    3.20
  -5 -12   5   50.09    2.80
  -5  12  -5   47.90    3.10
  -6  12   5    4.70    0.80
   6  12  -5    6.10    1.20
   6  12  -5    6.20    1.20
  -6  12   5    6.80    0.90
   6 -12   5    9.00    1.90
  -6 -12   5    5.80    0.80
  -6  12  -5    9.70    2.90
  -6  12  -5    3.50    0.80
   6  12   5    5.00    0.90
  -6 -12   5    5.40    0.70
   6 -12  -5    8.30    1.20
   7  12  -5    9.50    1.80
   7  12  -5   15.20    1.60
  -7 -12  -5   12.60    1.10
  -7  12   5   13.40    1.10
  -7  12  -5   13.60    1.30
   7 -12  -5   12.70    1.30
  -7 -12   5   12.80    1.20
  -7 -12   5   15.60    1.30
   7  12   5   10.70    1.20
  -7  12  -5   11.30    1.10
  -8  12   5    7.90    0.70
  -8 -12  -5    6.50    0.70
  -8  12  -5    7.00    0.70
  -8 -12   5    6.40    0.70
   0  13   5    0.20    0.50
   0  13   5    0.20    0.80
   0  13  -5   -0.10    0.80
   0  13  -5   -0.60    0.90
  -1  13   5  343.57   14.40
  -1  13   5  337.67   14.90
   1  13  -5  330.07   15.20
   1  13  -5  334.27   14.70
  -1  13  -5  340.27   14.90
  -1 -13   5  300.77   36.60
   1  13   5  332.07   14.80
  -1  13  -5  321.27   15.00
  -2  13   5   48.90    2.60
  -2  13   5   43.60    3.00
   2  13  -5   45.10    2.80
   2  13  -5   41.30    3.40
   2  13  -5   48.40    3.90
   2  13   5   45.60    3.00
  -2  13  -5   41.10    3.00
  -2  13  -5   47.40    3.10
   3  13  -5   65.29    4.20
   3  13  -5   67.89    4.00
  -3  13   5   68.59    3.50
  -3  13   5   70.99    3.70
   3 -13  -5   62.79    4.90
  -3  13  -5   61.59    3.70
  -3  13  -5   65.89    3.30
  -3  13  -5   62.99    3.80
   3  13   5   64.89    3.70
  -3 -13   5   66.79    3.40
   4  13  -5  142.59    7.10
  -4  13   5  144.89    6.50
   4  13  -5  142.39    7.00
  -4  13   5  149.39    6.60
  -4  13  -5  140.39    6.30
  -4  13  -5  134.79    6.70
   4 -13  -5  127.59    6.60
  -4  13  -5  133.39    6.40
  -4 -13   5  143.09    6.40
   4  13   5  135.49    6.50
   4  13   5  152.48    8.00
   5  13  -5   20.60    1.90
  -5  13   5   23.20    1.60
   5  13  -5   22.50    2.10
   5  13   5   21.60    1.90
   5 -13  -5   20.00    1.90
  -5 -13   5   22.20    1.60
  -5  13  -5   23.20    1.50
   5  13   5   22.70    2.10
  -5  13  -5   24.00    1.90
  -5 -13   5   22.30    1.40
   6  13  -5    8.50    1.20
   6  13  -5    5.60    1.10
  -6 -13  -5    8.10    0.80
  -6  13   5    7.60    0.90
  -6  13   5    7.50    0.80
  -6 -13   5    7.30    0.70
  -6  13  -5    7.00    0.80
  -6 -13   5    6.60    0.80
  -6  13  -5    8.10    1.00
   0  14  -5    9.30    1.50
   0  14   5    5.40    1.10
   0  14  -5    7.30    1.30
  -1  14   5   26.20    2.10
   1  14  -5   24.40    1.80
  -1  14   5   27.90    1.60
   1  14  -5   25.80    2.30
  -1  14  -5   25.50    2.10
  -1  14  -5   20.90    2.40
   1  14   5   25.30    2.00
  -2  14   5  159.48    7.10
  -2  14   5  144.49    6.50
   2  14  -5  139.29    7.20
  -2  14  -5  133.29    6.90
   2  14   5  155.08    7.10
  -3  14   5   -0.10    0.60
  -3  14   5    0.40    0.50
   3  14  -5   -0.30    0.90
  -3  14  -5   -0.30    0.60
   3  14   5    0.50    0.60
  -3  14  -5   -0.40    0.60
  -4  14   5   69.49    3.30
   4  14  -5   66.69    3.80
  -4  14   5   68.09    3.40
  -4  14  -5   68.39    3.50
   4  14   5   64.39    3.50
  -4  14  -5   64.29    3.20
  -5  14   5   41.20    2.10
   5  14  -5   38.90    2.50
  -5  14  -5   41.60    2.30
   0  15   5    0.90    0.70
   0  15  -5   -0.40    0.70
   0  15  -5    0.60    0.70
  -1  15   5    7.40    1.00
   1  15  -5    6.60    1.50
   1  15  -5    6.80    1.10
   1  15   5    7.20    1.00
  -1  15  -5    5.00    0.80
  -1  15  -5    6.00    0.90
  -2  15   5    8.50    0.70
  -2  15   5    8.80    1.10
  -2  15  -5    7.40    1.00
   2  15   5    8.80    1.10
  -2  15  -5    8.60    1.00
  -3  15   5   79.79    3.70
   3  15  -5   75.49    3.90
  -3  15   5   71.99    3.40
  -3  15  -5   79.39    3.70
   3  15   5   72.09    3.50
   0   0  -6  114.49    5.10
   0   0   6  116.19    5.20
   0   0   6  113.39    5.40
   0   0   6  114.79    5.20
   0   0  -6  110.19    5.20
   1   0   6 5588.04  230.38
   2   0   6   79.09    3.60
  -2   0   6   82.09    4.00
  -2   0   6   77.39    3.70
   2   0   6   80.49    4.50
  -2   0   6   80.99    3.90
  -2   0  -6   78.99    3.90
   2   0   6   82.69    4.00
  -3   0   6  134.69    5.50
  -3   0  -6  122.19    5.80
  -3   0   6  123.29    6.00
   3   0   6  122.29    5.90
  -3   0   6  122.59    5.60
  -3   0   6  122.99    5.50
  -3   0   6  121.49    6.80
   3   0   6  119.19    6.80
   4   0   6    9.60    1.40
  -4   0  -6    4.70    4.10
  -4   0   6   13.40    1.50
  -4   0  -6   10.10    1.00
   4   0   6   12.10    1.40
  -5   0  -6 1378.36   58.89
  -5   0  -6 1392.86   58.09
  -6   0  -6  283.27   12.50
   6   0  -6  304.17   13.10
   6   0   6  293.77   12.50
  -6   0   6  293.07   12.60
  -6   0   6  284.67   12.50
  -6   0   6  293.17   13.80
  -7   0  -6   14.90    1.50
  -7   0   6   14.70    1.30
   7   0  -6   17.60    1.70
  -7   0   6   11.30    2.00
  -7   0   6   15.60    1.30
   7   0   6   15.30    1.20
  -7   0   6   16.50    1.30
  -7   0  -6   17.50    1.40
   8   0   6   66.79    3.40
  -8   0   6   66.19    5.10
  -8   0   6   64.89    3.50
  -8   0   6   65.89    3.50
  -8   0  -6   69.69    3.60
  -8   0   6   68.09    3.60
  -9   0   6   30.30    2.00
  -9   0   6   29.60    2.10
  -9   0  -6   32.10    2.40
  -9   0  -6   32.10    2.10
  -9   0   6   29.00    2.00
  -9   0   6   35.00    3.70
 -10   0   6   31.10    2.10
 -10   0   6   34.50    2.10
  10   0   6   33.10    2.10
 -10   0  -6   34.10    2.40
 -10   0   6   34.80    2.10
 -10   0  -6   34.50    2.30
 -11   0  -6   15.30    1.40
 -11   0   6   17.60    2.40
 -11   0  -6   16.70    1.50
 -11   0   6   16.20    1.20
  11   0   6   16.70    1.30
 -11   0   6   17.40    1.40
 -12   0   6   74.89    3.50
 -12   0   6   75.79    3.50
 -12   0  -6   77.09    3.60
 -12   0  -6   83.59    3.70
   0   1  -6    0.00    0.40
   0  -1  -6   -0.10    0.30
   0  -1   6    0.70    0.70
   0  -1   6    0.40    0.40
   0   1   6    0.60    0.70
   0  -1  -6    2.20    0.50
   0  -1   6    0.10    0.40
   0   1   6    0.40    0.30
   0   1   6    0.60    0.40
  -1  -1  -6  517.05   22.30
   1  -1   6  539.55   22.90
  -1   1   6  540.95   22.60
   1   1  -6  545.85   22.30
   1  -1   6  531.95   22.60
   1  -1   6  550.44   22.20
  -1  -1   6  559.04   22.70
   1   1   6  530.65   22.80
   1   1   6  502.85   22.20
   1  -1  -6  532.65   22.20
  -1   1  -6  516.45   22.30
   2  -1   6   56.09    3.00
  -2   1   6   56.89    2.90
  -2  -1  -6   55.89    3.00
  -2   1   6   54.59    3.70
   2  -1   6   50.39    3.60
  -2   1   6   57.49    2.70
   2   1  -6   53.59    2.60
  -2   1   6   58.59    3.10
   2  -1   6   54.99    2.60
  -2   1   6   60.09    3.00
   2   1   6   54.49    2.60
   2   1   6   58.39    3.00
   2   1   6   50.69    2.60
  -2   1  -6   56.19    2.80
   2  -1  -6   55.49    2.90
  -2  -1   6   59.39    2.80
   2  -1  -6   56.49    2.50
   2   1   6   55.69    3.60
  -2  -1   6   61.69    3.10
  -2  -1   6   59.19    3.10
  -3   1   6   48.40    2.90
   3  -1   6   32.00    6.50
  -3   1   6   41.50    3.00
   3  -1   6   39.50    2.50
  -3   1   6   42.30    2.10
  -3  -1  -6   37.90    2.50
  -3   1   6   42.00    2.30
  -3   1   6   42.40    2.30
   3  -1  -6   40.00    2.40
  -3  -1   6   45.00    2.50
  -3  -1   6   48.30    3.20
  -3   1  -6   40.00    2.30
   3   1   6   41.60    2.50
   3  -1  -6   41.60    2.00
   3   1   6   40.40    3.90
  -3  -1   6   43.00    2.10
  -4  -1  -6  369.06   16.40
   4  -1   6  424.06   17.00
   4  -1   6  362.86   16.70
  -4   1   6  365.66   16.00
  -4   1   6  403.06   16.80
  -4   1   6  401.16   16.00
   4   1   6  332.87   16.60
  -4   1  -6  417.06   19.30
   4  -1  -6  379.96   16.30
   4   1   6  337.57   17.40
   5  -1   6  466.45   19.70
  -5   1   6  489.75   20.90
  -5  -1  -6  454.95   20.20
  -5  -1   6  479.45   20.70
  -5   1  -6  438.36   20.40
   5  -1  -6  480.65   20.20
   5   1   6  478.65   19.80
  -6   1   6    4.00    0.60
  -6  -1  -6    3.70    0.70
  -6   1   6    4.90    0.80
   6  -1   6    2.70    0.60
  -6   1   6    3.90    1.40
   6  -1  -6    5.10    1.00
  -6   1  -6    2.10    0.60
  -6   1  -6   -8.30    6.50
   6   1   6    3.40    0.70
  -6  -1   6    2.30    0.60
  -6  -1   6    3.50    1.10
  -7   1   6   34.70    2.10
  -7   1   6   30.80    1.90
  -7   1   6   28.10    3.20
  -7   1   6   32.80    2.00
  -7  -1  -6   32.10    2.00
   7  -1   6   33.20    2.00
   7   1  -6   33.30    2.40
  -7   1  -6   34.50    2.20
  -7  -1   6   32.40    3.10
  -7  -1   6   32.90    2.00
  -7   1  -6   32.70    2.10
  -7  -1   6   30.90    2.00
   7  -1  -6   35.50    2.40
   7   1   6   32.30    2.00
  -7  -1   6   30.30    2.00
  -8   1   6    6.60    1.00
  -8   1   6    8.40    1.10
   8   1  -6    7.50    1.40
  -8   1   6   10.50    2.50
  -8  -1  -6    7.80    1.10
  -8   1   6    9.30    1.20
   8  -1   6    7.70    1.00
  -8  -1   6    7.70    1.10
   8   1   6    6.70    0.90
  -8  -1   6    6.00    1.80
  -8  -1   6    7.10    1.00
  -8   1  -6    7.90    1.10
  -8   1  -6    8.60    1.20
  -8  -1   6    6.90    1.00
  -9  -1  -6    6.60    1.20
  -9  -1  -6    7.40    1.20
  -9   1   6    5.10    0.90
   9  -1   6    5.50    1.80
  -9   1   6    9.00    1.10
  -9   1   6    6.90    0.90
   9   1   6    8.20    2.00
  -9  -1   6   10.20    2.50
  -9   1  -6    6.20    1.20
  -9   1  -6    7.30    1.20
  -9  -1   6    8.30    1.10
  -9  -1   6    7.50    1.00
  -9  -1   6    7.50    1.00
 -10   1   6    1.10    0.60
 -10   1   6    1.60    0.70
  10  -1   6    2.10    0.60
 -10  -1  -6    1.70    0.90
 -10   1   6    2.70    0.80
 -10  -1  -6    1.80    0.80
 -10  -1   6    0.60    0.60
 -10  -1   6    1.00    0.60
  10   1   6    0.70    0.50
 -10  -1   6    2.10    0.70
 -10   1  -6    1.10    0.70
 -10   1  -6    0.80    0.80
 -11  -1  -6   10.30    1.10
 -11   1   6   11.10    1.10
 -11   1   6   14.00    1.40
  11  -1   6   11.40    1.10
 -11  -1   6   10.50    1.00
 -11  -1   6   10.30    1.10
  11   1   6   11.00    1.10
 -11   1  -6   12.90    1.30
 -11  -1   6   11.80    1.10
 -11   1  -6   13.60    1.40
 -12   1   6    0.90    0.50
 -12  -1  -6    1.40    0.50
 -12  -1  -6    0.40    0.50
 -12   1   6    0.10    0.30
 -12  -1   6    0.60    0.40
 -12   1  -6    0.80    0.40
 -12   1  -6    1.00    0.50
   0   2   6  708.03   29.60
   0  -2   6  687.13   29.70
  -1   2   6   16.50    1.10
  -1   2   6   16.10    1.40
   1   2  -6   14.80    1.50
   1  -2   6   15.30    1.30
  -1  -2  -6   12.70    1.30
   1  -2   6   16.30    2.20
  -1   2   6   14.10    1.20
   1  -2   6   12.10    0.80
  -1  -2  -6   13.30    1.00
   1   2   6   13.40    0.90
   1  -2  -6   12.80    1.20
  -1  -2   6   13.50    1.10
  -1  -2   6   13.60    1.50
  -1   2  -6   13.30    1.10
   1   2   6   11.20    0.80
  -1  -2   6   14.20    1.30
   1   2   6   12.90    1.10
   1   2   6   11.80    1.60
   1  -2  -6   13.00    0.90
   2  -2   6 1157.68   48.00
  -2   2   6 1127.29   48.20
  -2   2   6 1050.09   47.40
  -2   2   6 1166.48   47.40
   2   2   6 1134.89   47.70
  -2  -2   6 1171.18   47.50
  -3   2   6    2.40    1.80
   3  -2   6    4.00    0.90
  -3   2   6    5.60    0.90
  -3   2   6    4.20    1.00
  -3  -2  -6    6.10    1.10
   3   2  -6    6.00    0.60
   3  -2   6    9.10    2.90
  -3  -2   6    5.70    1.10
  -3   2  -6    6.10    1.40
   3   2   6   20.70    8.50
   3  -2  -6    5.60    0.50
   3  -2  -6    7.60    1.10
   3   2   6    5.90    0.90
  -4   2   6    1.10    0.50
  -4   2   6    1.40    0.60
  -4   2   6    1.30    1.20
  -4   2   6    0.60    0.30
  -4   2   6    2.50    1.00
   4  -2   6    1.70    3.90
  -4  -2  -6    1.00    0.60
   4  -2   6    1.00    0.40
   4   2  -6    1.10    0.30
  -4   2  -6    0.30    2.10
   4   2   6    0.40    0.40
  -4  -2   6    1.00    0.80
   4  -2  -6    1.00    0.30
  -4  -2   6    1.70    0.40
   4  -2  -6    0.60    0.60
  -4  -2   6    2.20    0.70
   4   2   6    0.80    1.20
  -5  -2  -6  829.92   34.40
   5  -2  -6  794.32   33.50
   5  -2  -6  804.72   34.20
  -6   2   6   38.20    2.40
  -6   2   6   36.10    2.10
  -6   2   6   36.80    3.40
  -6   2   6   37.70    2.10
  -6  -2  -6   38.60    2.30
   6  -2   6   40.40    2.20
  -6   2  -6   38.30    2.40
  -6   2  -6   39.10    2.20
   6   2   6   42.90    2.30
  -6  -2   6   39.90    3.10
   6  -2  -6   38.50    2.60
  -6  -2   6   49.90    3.10
   6  -2  -6   37.80    1.90
   7  -2   6  453.85   18.50
  -7   2   6  440.76   18.50
  -7   2   6  466.35   18.60
  -7   2   6  453.45   18.40
  -7   2   6  410.06   19.30
  -7   2   6  426.46   20.30
  -7   2   6  424.06   18.40
  -7  -2  -6  444.06   18.50
   7   2   6  446.86   18.50
  -7   2  -6  433.46   18.60
  -7  -2   6  425.06   18.40
  -7  -2   6  419.56   19.90
  -7  -2   6  418.16   18.40
  -7  -2   6  431.06   18.50
   7  -2  -6  418.06   18.10
  -7   2  -6  433.66   18.50
  -8   2   6   10.80    1.20
  -8   2   6    9.70    2.40
  -8  -2  -6   10.40    1.30
  -8   2   6    8.20    1.00
   8   2  -6    9.70    1.50
  -8   2   6   12.50    1.40
   8  -2   6    7.80    1.10
  -8   2  -6    7.80    1.10
  -8   2  -6    7.90    1.10
   8  -2  -6    8.00    0.70
  -8  -2   6    9.50    1.20
  -8  -2   6    9.20    1.10
   8   2   6    7.20    1.00
  -8  -2   6    8.10    2.00
  -8  -2   6    9.00    1.10
  -9  -2  -6    7.20    1.20
  -9   2   6    9.10    1.30
   9  -2   6    6.60    1.00
  -9   2   6    8.40    1.10
  -9   2   6    7.10    1.00
  -9  -2  -6    7.50    1.10
  -9  -2   6    6.50    0.90
   9   2   6    7.80    1.10
  -9  -2   6    8.60    1.10
   9  -2  -6    7.60    1.00
  -9   2  -6    7.10    1.30
  -9  -2   6    7.80    1.00
  -9   2  -6    8.80    1.10
  -9   2  -6    5.80    1.00
  -9  -2   6    6.80    2.00
 -10   2   6    0.00    0.60
 -10   2   6    0.80    0.50
 -10  -2  -6    0.30    0.70
 -10   2   6    0.40    0.60
  10  -2   6   -0.40    0.40
 -10  -2  -6    0.50    0.70
 -10   2  -6    0.20    0.60
 -10  -2   6    0.20    0.60
 -10  -2   6    0.10    0.50
 -10  -2   6    0.10    0.50
  10   2   6   -0.20    0.40
 -10   2  -6   -0.40    0.70
 -10   2  -6    0.00    0.40
 -11   2   6    5.80    0.80
  11  -2   6    4.80    0.80
 -11  -2  -6    6.60    1.00
 -11  -2  -6    5.40    0.80
 -11   2   6    7.10    0.90
 -11   2  -6    4.70    0.90
 -11  -2   6    6.10    0.80
 -11  -2   6    6.30    0.80
  11   2   6    5.20    0.80
 -11   2  -6    4.80    0.80
 -12  -2  -6    0.70    1.70
 -12   2   6    0.50    0.30
 -12  -2  -6    0.60    0.50
 -12   2   6    0.10    0.30
 -12  -2   6   -0.10    0.50
 -12   2  -6    0.70    0.50
 -12   2  -6    0.40    0.50
   0   3  -6    1.40    0.50
   0  -3  -6    1.20    0.60
   0  -3  -6    3.10    0.50
   0  -3   6    0.90    1.20
   0   3   6    1.30    1.20
   0   3   6    3.50    0.70
  -1   3   6  909.51   36.40
  -1  -3  -6  771.62   36.30
   1  -3   6  889.61   36.80
   1   3   6  821.92   40.60
  -1   3  -6  864.01   35.80
  -1  -3   6  885.01   36.50
  -2   3   6  212.28    9.40
   2  -3   6  206.08    9.50
   2  -3   6  210.68   10.40
  -2  -3  -6  219.58    9.60
   2   3  -6  198.18    8.90
  -2   3   6  174.28   10.80
  -2   3   6  209.58    9.10
  -2   3   6  190.08    9.40
  -2   3   6  211.98    9.40
   2  -3   6  205.08    8.80
   2   3   6  202.58    9.80
  -2   3  -6  204.28    8.80
   2  -3  -6  211.78    9.30
  -2  -3   6  202.68   10.10
   2   3   6  202.18    8.90
  -2  -3   6  205.88    9.60
   2   3   6  215.98    9.50
   2  -3  -6  213.68    8.80
  -2   3  -6  192.28    8.90
  -2  -3   6  204.48    9.20
   3   3  -6   74.69    3.60
   3  -3   6   80.99    4.50
  -3   3   6   76.89    5.60
   3  -3   6   82.29    4.00
  -3   3   6   79.09    4.40
  -3   3   6   76.59    4.10
   3  -3   6   69.99    6.70
  -3  -3  -6   76.89    4.40
   3  -3  -6   75.19    3.50
  -3   3  -6   88.39    3.70
   3   3   6   70.09    5.50
  -3  -3   6   82.29    4.30
   3  -3  -6   75.99    4.10
   3   3   6   74.19    4.10
   4  -3   6  146.69    7.80
  -4   3   6  153.38    7.00
  -4   3   6  151.28    7.70
   4   3  -6  147.79    6.60
  -4   3   6  155.38    6.70
  -4  -3  -6  146.69    7.50
  -4   3   6  159.58    7.80
   4  -3   6  144.29    6.70
  -4   3   6  151.28    7.00
  -4  -3   6  160.28    7.10
   4  -3  -6  141.89    9.70
   4  -3  -6  156.08    6.60
  -4  -3   6  160.78    7.50
   4   3   6  144.49    6.80
  -4  -3   6  153.98    6.70
  -5  -3  -6   49.30    3.20
  -5   3   6   49.60    2.50
  -5   3   6   58.39    6.70
  -5   3   6   50.49    2.30
   5  -3   6   47.20    2.50
  -5   3   6   45.40    3.60
  -5   3   6   51.99    2.70
  -5   3   6   49.20    2.40
   5   3  -6   46.40    2.40
   5  -3  -6   45.20    2.90
   5   3   6   48.20    2.60
  -5  -3   6   53.09    3.40
  -5  -3   6   69.59    5.70
   5  -3  -6   48.60    2.30
  -6   3   6  123.19    7.10
   6  -3   6   99.39    4.80
  -6  -3  -6   99.39    4.70
  -6   3   6   98.39    4.70
  -6   3   6   91.19    4.80
  -6   3   6   94.29    4.80
  -6   3   6  108.09    5.20
  -6   3   6  108.09    5.30
   6   3  -6   99.59    4.50
  -6  -3   6   98.39    4.80
   6  -3  -6  101.09    5.20
  -6   3  -6   95.69    4.90
  -6  -3   6  102.49    5.70
   6  -3  -6   95.49    4.50
  -6   3  -6  100.39    4.80
   6   3   6  106.09    4.90
  -7   3   6    6.30    1.00
  -7   3   6    4.30    1.50
   7  -3   6    5.10    0.80
  -7  -3  -6    6.90    1.00
  -7   3   6    3.70    0.70
  -7   3   6    6.70    0.80
  -7   3   6    3.80    0.80
   7   3   6    2.80    0.80
  -7  -3   6    5.10    1.50
  -7   3  -6    5.30    1.00
  -7  -3   6    3.80    0.70
  -7  -3   6    4.10    0.80
  -7   3  -6    4.80    0.90
  -7  -3   6    5.70    0.80
  -8  -3  -6   35.70    2.30
   8   3  -6   31.80    2.10
  -8   3   6   34.90    2.10
  -8   3   6   37.80    2.30
  -8   3   6   36.10    2.30
   8  -3   6   36.50    2.20
  -8   3  -6   36.70    2.30
   8  -3  -6   34.60    1.90
  -8  -3   6   35.00    2.10
   8   3   6   38.30    2.30
  -8   3  -6   35.10    2.60
  -8  -3   6   37.00    3.60
  -8   3  -6   35.10    2.30
  -8  -3   6   36.10    2.30
  -9   3   6    7.70    1.10
   9  -3   6    6.40    1.00
  -9   3   6    4.90    0.80
  -9  -3  -6    6.50    1.00
  -9  -3  -6    5.90    1.10
  -9   3   6    6.00    0.90
  -9   3  -6    5.00    1.10
  -9  -3   6    7.20    2.20
   9  -3  -6    5.50    0.80
  -9   3  -6    6.60    1.10
  -9  -3   6    6.70    1.10
  -9   3  -6    5.90    1.00
  -9  -3   6    6.50    1.00
   9   3   6    5.70    0.90
  10  -3   6   19.10    1.60
 -10   3   6   20.60    1.60
 -10  -3  -6   18.50    1.60
 -10  -3  -6   19.10    1.70
 -10   3   6   22.30    1.60
 -10   3  -6   18.10    1.50
  10  -3  -6   21.00    1.30
  10   3   6   17.30    1.50
 -10  -3   6   19.50    1.60
 -10   3  -6   19.00    1.80
 -10   3  -6   18.00    1.60
 -10  -3   6   20.00    1.50
 -11  -3  -6  254.37   11.40
 -11   3   6  269.07   11.60
  11  -3   6  270.07   11.70
 -11  -3   6  265.37   11.50
 -11  -3   6  270.07   11.50
 -11   3  -6  299.27   12.00
  11   3   6  258.97   11.60
 -12  -3  -6   16.20    1.20
 -12   3   6   16.90    1.10
 -12   3   6   15.20    1.00
 -12   3  -6   16.80    1.20
 -12   3  -6   15.10    1.10
   0  -4  -6  128.19    5.70
   0   4   6  128.19    5.60
   0   4   6  132.89    6.80
   0   4  -6  121.59    5.80
   0  -4   6  126.09    6.30
   0  -4   6  127.69    6.90
   0   4   6  127.99    6.20
  -1  -4  -6  317.27   14.00
   1  -4   6  320.57   14.70
  -1   4   6  293.07   14.00
   1  -4   6  307.27   13.90
   1  -4   6  303.77   13.10
  -1  -4  -6  295.87   13.20
  -1   4   6  313.87   13.80
  -1   4   6  303.97   13.60
   1   4   6  306.27   13.70
  -1   4  -6  296.47   13.30
   1   4   6  302.17   13.20
  -1  -4   6  320.87   14.40
   1  -4  -6  326.37   14.20
   1   4   6  309.17   14.20
  -1  -4   6  339.97   14.10
  -2   4   6  909.21   38.40
   2  -4   6  790.92   34.90
  -2  -4  -6  788.32   35.20
   2  -4   6  825.22   35.70
   2   4   6  808.82   35.20
  -2  -4   6  829.72   35.20
   2   4   6  808.52   34.60
  -2   4  -6  784.92   34.10
   3  -4   6   15.80    4.20
   3  -4   6   14.80    4.10
   3  -4   6   13.80    1.00
  -3   4   6   15.60    2.10
  -3   4   6   10.40    1.50
  -3  -4  -6   14.10    1.90
  -3   4   6   10.80    3.90
  -3   4   6   12.70    1.20
   3   4  -6   10.10    1.00
  -3   4   6   15.50    1.90
  -3  -4   6   11.70    1.90
  -3  -4   6   11.80    1.30
  -3  -4   6   12.80    1.60
   3   4   6   12.20    3.50
   3  -4  -6   11.50    1.00
   3   4   6   11.80    1.10
   3  -4  -6   12.10    1.60
   3   4   6   13.10    1.40
  -4  -4  -6   64.69    4.00
  -4   4   6   65.59    4.00
   4  -4   6   60.99    3.10
  -4   4   6   65.09    3.30
  -4   4   6   50.69    5.20
  -4   4   6   65.99    4.20
  -4   4   6   62.79    3.60
  -4  -4   6   64.69    3.90
   4  -4  -6   61.69    3.60
  -4  -4   6   67.09    3.30
   4  -4  -6   61.19    3.00
  -4  -4   6   63.59    3.80
   4   4   6   61.99    3.20
  -5   4   6  751.82   32.10
  -5   4   6  736.13   31.70
  -5   4   6  675.43   32.60
   5   4  -6  765.72   31.70
  -5   4   6  759.62   31.70
  -5   4   6  779.02   33.20
  -5   4   6  803.12   31.90
  -5  -4  -6  815.12   32.90
  -5  -4   6  752.32   31.70
   5  -4  -6  777.02   32.40
  -5   4  -6  725.53   31.80
   6   4  -6  181.78    8.10
   6  -4   6  192.68    8.20
  -6   4   6  181.78    8.00
  -6   4   6  182.98    8.20
  -6   4   6  191.48    8.20
  -6   4   6  188.38    9.90
  -6   4   6  179.68    8.20
  -6  -4  -6  182.08    8.10
   6  -4  -6  179.88    8.70
  -6   4  -6  183.88    8.20
   6   4   6  187.88    8.30
   6  -4  -6  181.88    8.00
  -6  -4   6  147.19   14.10
  -6  -4   6  182.28    8.20
  -6   4  -6  179.08    8.30
  -6  -4   6  181.38    8.10
  -7   4   6  212.98    9.90
  -7   4   6  238.78   10.10
   7   4  -6  218.48    9.90
  -7   4   6  224.28    9.80
  -7   4   6  228.18   10.00
  -7  -4  -6  225.48   10.30
   7  -4   6  225.28   10.00
  -7   4   6  225.98    9.90
  -7  -4   6  235.78   10.30
   7  -4  -6  222.88    9.70
  -7  -4   6  208.08    9.80
   7   4   6  229.08   10.10
  -7  -4   6  227.58   11.20
   8  -4   6   31.30    2.10
  -8   4   6   36.60    2.30
  -8  -4  -6   34.40    2.20
  -8   4   6   32.10    2.00
  -8   4   6   30.50    2.00
  -8   4   6   34.80    2.20
  -8  -4  -6   29.90    2.20
   8   4  -6   31.80    2.00
   8  -4  -6   31.80    1.90
  -8   4  -6   33.30    2.30
  -8  -4   6   31.70    2.00
  -8  -4   6   44.70    6.80
   8   4   6   33.40    2.20
  -8   4  -6   31.70    2.20
  -8   4  -6   31.90    2.50
  -8  -4   6   36.40    2.30
   9   4  -6  181.48    8.10
  -9   4   6  175.28    8.30
  -9   4   6  184.88    8.10
  -9   4   6  157.58    8.70
   9  -4   6  182.88    8.30
   9  -4  -6  186.78    8.10
   9   4   6  182.68    8.30
  -9   4  -6  203.98    9.10
  -9  -4   6  154.78   20.70
  -9  -4   6  173.18    8.10
  -9   4  -6  180.68    8.50
  -9  -4   6  205.28    9.00
  -9   4  -6  174.08    8.40
 -10  -4  -6    7.00    1.00
  10  -4   6    7.60    1.10
 -10   4   6   10.60    1.20
 -10   4   6    9.90    1.20
 -10   4  -6   10.70    1.70
 -10   4  -6    9.50    1.00
 -10  -4   6    9.60    1.10
  10  -4  -6   10.30    0.90
  10   4   6    8.30    1.10
 -10  -4   6    8.40    1.00
 -10   4  -6    6.00    0.90
 -11   4   6    0.80    0.50
  11  -4   6    0.90    0.50
 -11   4   6    1.30    0.50
 -11  -4  -6    0.50    0.60
  11   4   6    1.40    0.50
 -11   4  -6    1.00    0.80
 -11  -4   6    1.80    0.60
 -11  -4   6    1.20    0.50
 -11   4  -6    1.90    0.70
   0   5  -6    0.30    0.50
   0  -5  -6    0.90    0.80
   0   5   6    2.40    1.60
   0  -5   6    1.80    1.80
   0  -5  -6    0.50    0.50
   0   5   6    1.30    0.40
   0  -5   6    0.80    0.70
   0   5   6    0.60    0.60
   0  -5   6    1.00    2.20
   1  -5   6   25.30    2.30
  -1  -5  -6   25.20    1.60
   1  -5   6   26.20    3.70
  -1  -5  -6   22.20    2.10
   1   5  -6   24.30    1.70
   1  -5   6   23.40    1.40
  -1  -5   6   39.40    7.50
  -1  -5   6   27.00    2.20
   1  -5  -6   27.90    1.60
   1  -5  -6   24.40    2.20
   1   5   6   23.90    3.40
   1   5   6   23.10    2.00
  -2  -5  -6  158.48    7.40
   2  -5   6  182.68    7.50
  -2  -5  -6  164.08    8.20
   2   5  -6  165.58    7.50
   2  -5   6  158.28    8.30
   2  -5   6  146.99    9.60
   2   5   6  164.78    7.40
   2   5   6  156.18    8.90
  -2  -5   6  169.48    8.10
  -2  -5   6  172.88    8.10
  -2   5  -6  160.68    7.50
   2   5   6  163.08    8.00
   2  -5  -6  165.18    8.10
  -2  -5   6  174.38    8.80
   2  -5  -6  171.98    7.30
  -3   5   6  200.28    9.50
  -3   5   6  213.78   10.10
  -3  -5  -6  226.28   10.20
  -3   5   6  182.98   10.00
   3   5  -6  206.78    9.20
   3  -5   6  206.18   10.30
   3  -5   6  208.48    9.00
   3   5   6  199.68    9.80
   3   5   6  195.28   11.50
  -3  -5   6  215.18    9.80
  -3  -5   6  205.68    9.60
  -3   5  -6  198.58    8.90
  -3  -5   6  210.98   10.30
   3  -5  -6  203.58    9.70
   3  -5  -6  220.98    9.00
   3   5   6  206.38    9.10
  -4   5   6   67.19    4.20
   4   5  -6   66.49    3.40
   4  -5   6   66.69    3.30
  -4  -5  -6   63.89    4.20
  -4   5   6   70.49    3.70
  -4   5   6   60.09    3.30
   4  -5  -6   62.49    3.90
   4   5   6   63.79    3.40
  -4  -5   6   65.89    4.00
  -4  -5   6   66.69    3.60
   4  -5  -6   66.79    3.20
  -4  -5   6   67.49    3.40
  -4   5  -6   60.89    3.40
  -4  -5   6   68.09    4.30
  -5   5   6   22.10    1.60
  -5   5   6   23.00    1.60
  -5   5   6   22.60    1.60
   5  -5   6   23.80    1.70
  -5   5   6   23.00    1.70
  -5   5   6   21.80    1.60
  -5  -5  -6   22.40    1.50
   5   5  -6   23.10    1.70
  -5   5   6   24.30    2.30
  -5  -5  -6   27.70    2.50
   5  -5  -6   25.60    2.10
  -5  -5   6   26.80    2.80
  -5  -5   6   24.20    2.00
  -5   5  -6   23.00    1.80
  -5  -5   6   22.40    1.70
  -5   5  -6   23.90    1.80
  -5  -5   6   23.20    2.30
  -5   5  -6   23.50    2.00
   5  -5  -6   23.20    1.50
   5   5   6   23.40    1.80
  -6   5   6   68.69    3.20
  -6   5   6   69.29    3.60
   6   5  -6   85.29    4.30
   6  -5   6   71.69    3.60
  -6   5   6   73.89    3.20
  -6   5   6   70.39    4.40
  -6   5   6   69.89    3.60
  -6   5   6   67.19    3.60
  -6   5   6   74.19    3.40
  -6   5   6   74.89    3.70
  -6  -5  -6   65.79    3.50
  -6   5  -6   71.99    3.60
   6   5   6   71.29    3.80
  -6   5  -6   65.99    3.90
   6  -5  -6   69.79    3.50
  -6  -5   6   72.39    4.60
  -6   5  -6   65.79    3.80
  -6  -5   6   68.39    3.40
  -6  -5   6   69.79    3.70
  -7   5   6    9.70    1.30
  -7  -5  -6   10.00    1.20
  -7   5   6   10.20    1.20
  -7   5   6    8.90    1.00
  -7   5   6    9.00    1.20
   7  -5   6    8.30    1.10
   7   5  -6    9.10    1.20
  -7   5   6    6.60    1.00
  -7  -5  -6    8.90    1.00
  -7   5  -6    8.70    1.30
  -7   5  -6    8.70    1.40
  -7  -5   6   11.20    1.40
  -7   5  -6    7.30    1.10
  -7  -5   6    7.70    1.80
   7   5   6    7.50    1.20
   7  -5  -6    9.70    1.10
  -7   5  -6    8.20    1.20
  -7  -5   6    7.40    1.10
  -8  -5  -6    8.50    1.10
   8   5  -6    9.10    1.30
  -8   5   6   13.50    1.50
  -8   5   6    9.00    1.20
  -8   5   6    8.30    1.00
  -8   5   6    7.20    0.90
   8  -5   6   10.80    1.70
  -8  -5   6   13.50    2.70
  -8  -5   6    8.30    1.20
  -8  -5   6   10.60    1.10
  -8   5  -6    9.90    1.50
   8   5   6   10.10    2.10
  -8   5  -6    7.60    1.20
  -8   5  -6   11.90    1.40
   8  -5  -6    8.50    1.00
  -9   5   6   67.69    3.50
  -9   5   6   66.89    3.50
  -9  -5  -6   69.89    3.50
   9  -5   6   65.39    3.50
   9   5  -6   65.69    3.50
   9  -5  -6   61.19    3.30
  -9   5  -6   61.29    3.60
  -9  -5   6   64.49    3.50
  -9   5  -6   68.29    3.50
   9   5   6   60.19    3.40
  -9  -5   6   62.19    3.30
  -9   5  -6   62.99    3.50
  10  -5   6   31.10    2.80
 -10   5   6   30.30    2.00
 -10  -5  -6   32.60    2.10
 -10   5   6   31.30    2.00
 -10  -5   6   28.10    2.30
 -10  -5   6   30.80    2.00
  10   5   6   33.90    2.10
  10  -5  -6   30.50    1.90
 -10   5  -6   31.70    2.10
 -10   5  -6   33.60    2.00
 -10   5  -6   30.60    2.20
  11  -5   6   53.39    4.00
 -11   5   6   61.69    2.90
 -11  -5  -6   59.19    3.00
 -11   5   6   54.39    2.80
 -11   5  -6   56.79    2.90
  11   5   6   56.49    2.90
 -11  -5   6   58.99    2.90
 -11   5  -6   59.89    3.10
 -11  -5   6   59.09    2.80
   0   6  -6    2.60    0.70
   0  -6  -6    0.80    0.50
   0  -6   6    0.50    0.70
   0  -6  -6    1.30    0.90
   0  -6   6    0.50    0.40
   0  -6   6    1.10    2.10
   1  -6   6    4.00    3.10
   1  -6   6    3.50    1.20
  -1  -6  -6    0.10    0.70
  -1  -6  -6    3.60    3.90
   1   6  -6    0.30    0.50
   1  -6  -6    0.60    0.40
  -1   6  -6    0.80    0.60
   1   6   6    2.30    2.70
   1   6   6    1.40    0.70
  -1  -6   6    0.50    0.70
   1  -6  -6    0.60    0.70
   1   6   6    2.00    0.60
  -1  -6   6    1.30    1.80
  -2  -6  -6    0.60    0.80
   2   6  -6    1.00    0.60
   2  -6   6    0.70    0.40
  -2  -6  -6    0.30    2.80
   2  -6   6    0.80    0.90
   2  -6   6    1.30    3.70
  -2  -6   6    1.20    0.90
  -2  -6   6   -0.10    1.90
   2  -6  -6    1.20    0.80
   2   6   6    0.60    0.70
  -2  -6   6    1.80    0.90
   2   6   6    0.80    3.30
   2  -6  -6    1.10    0.50
   2   6   6    0.70    0.50
  -3  -6  -6  438.06   20.00
   3   6  -6  452.55   19.10
  -3   6   6  417.86   18.90
   3  -6   6  452.65   18.80
   3  -6   6  429.46   23.10
   3  -6   6  434.26   20.40
  -3  -6   6  455.65   19.60
  -3   6  -6  412.46   18.60
  -3  -6   6  443.56   20.20
  -3  -6   6  447.86   19.70
  -3   6  -6  460.45   19.60
   3   6   6  450.85   19.00
   3  -6  -6  468.25   18.80
   3   6   6  428.16   20.20
   3  -6  -6  444.06   19.70
  -4  -6  -6  406.86   17.90
  -4   6   6  426.86   18.00
  -4   6   6  406.66   18.00
  -4   6   6  428.16   18.70
  -4   6   6  404.86   17.90
  -4   6   6  453.75   19.40
  -4   6   6  408.16   19.10
   4  -6   6  426.96   18.00
   4   6  -6  429.56   18.20
  -4  -6  -6  409.06   19.20
  -4   6  -6  437.16   19.10
  -4  -6   6  446.76   18.70
  -4   6  -6  408.26   18.10
   4   6   6  436.76   18.20
  -4  -6   6  417.86   18.90
   4  -6  -6  413.86   18.80
  -4  -6   6  425.56   19.10
  -4   6  -6  396.06   17.90
  -4  -6   6  415.56   18.00
   4  -6  -6  436.16   18.00
  -5   6   6   65.79    3.70
  -5  -6  -6   67.59    3.50
  -5   6   6   71.39    3.90
  -5   6   6   69.99    3.70
  -5   6   6   71.09    3.60
  -5   6   6   76.29    3.70
   5  -6   6   73.49    3.70
   5   6  -6   72.49    3.80
  -5   6   6   68.49    4.50
   5  -6  -6   73.09    3.60
  -5  -6   6   70.09    4.30
  -5  -6   6   73.79    4.60
  -5   6  -6   68.39    3.60
   5  -6  -6   72.59    4.20
   5   6   6   74.99    3.80
  -5  -6   6   72.49    3.70
  -5  -6   6   73.49    3.60
  -5   6  -6   69.79    3.80
  -5   6  -6   64.89    3.90
  -6   6   6   10.90    1.00
  -6   6   6   10.10    1.10
  -6   6   6    9.40    1.20
   6  -6   6   11.50    1.40
  -6   6   6    9.00    2.50
  -6   6   6    9.70    1.20
  -6   6   6    8.40    1.50
  -6   6   6    8.00    3.20
   6   6  -6   11.50    1.40
   6  -6  -6   11.50    1.20
  -6   6  -6   12.80    1.80
   6   6   6    8.90    1.30
  -6  -6   6   13.30    2.10
  -6  -6   6   10.10    1.30
  -6   6  -6    7.10    1.20
  -6  -6   6    8.70    1.00
  -6   6  -6    9.70    1.40
  -6   6  -6   10.10    1.40
  -7  -6  -6  138.69    6.30
   7  -6   6  140.79    6.50
  -7   6   6  137.79    6.40
  -7   6   6  137.09    6.40
  -7   6   6  146.29    6.50
  -7  -6  -6  131.89    6.20
  -7   6   6  139.79    6.20
  -7   6   6  132.69    6.30
   7   6  -6  141.99    6.60
   7   6   6  143.39    6.70
  -7  -6   6  136.49    6.50
  -7  -6   6  131.59    7.50
  -7   6  -6  131.99    6.50
  -7  -6   6  132.29    6.20
  -7   6  -6  131.39    6.40
   7  -6  -6  136.99    6.30
  -7   6  -6  138.09    6.70
  -7   6  -6  135.79    6.60
   8   6  -6    5.40    1.00
  -8  -6  -6    4.50    0.90
  -8   6   6    4.80    0.90
   8  -6   6    5.80    1.00
  -8   6   6    6.30    1.00
  -8   6   6    4.00    0.80
  -8   6   6    8.20    1.20
  -8  -6   6    5.00    1.00
  -8   6  -6    5.50    1.10
   8   6   6    5.10    1.00
  -8   6  -6    4.40    0.90
  -8   6  -6    4.10    0.90
  -8  -6   6    2.80    6.80
   8  -6  -6    4.70    0.80
  -8  -6   6    4.60    0.80
  -9  -6  -6   23.30    1.80
  -9   6   6   22.70    1.70
   9   6  -6   22.30    1.80
  -9   6   6   23.10    1.70
   9  -6   6   23.00    1.80
  -9   6  -6   22.30    1.90
  -9   6  -6   21.80    1.80
  -9   6  -6   22.70    1.80
   9  -6  -6   22.10    1.60
  -9  -6   6   21.70    1.80
   9   6   6   22.40    1.80
  -9  -6   6   21.10    1.60
 -10   6   6   19.50    1.80
  10  -6   6   19.50    1.50
  10   6  -6   17.60    1.60
 -10   6   6   19.90    1.40
 -10  -6  -6   20.70    1.50
  10   6   6   19.10    1.50
 -10   6  -6   17.90    1.50
  10  -6  -6   17.50    1.30
 -10  -6   6   17.30    1.40
 -10   6  -6   19.80    1.60
 -10  -6   6   17.00    1.30
 -10   6  -6   15.20    1.70
 -11   6   6    1.70    0.50
 -11   6   6    1.50    0.60
 -11  -6  -6    2.40    0.60
 -11   6  -6    1.00    0.50
 -11   6  -6    0.90    0.50
 -11  -6   6    0.10    2.80
 -11  -6   6    2.30    0.60
   0  -7  -6    0.10    0.50
   0  -7  -6    0.30    0.80
   0   7   6    2.20    0.50
   0   7  -6   -0.10    0.60
   0  -7   6    0.70    0.90
   0  -7   6    2.90    2.90
   0   7   6   -1.10    3.00
  -1  -7  -6  101.79    5.00
   1  -7   6   99.29    8.60
  -1   7   6  100.39    5.20
   1  -7   6  106.79    6.30
  -1  -7  -6   98.69    5.90
   1  -7   6  111.79    5.00
   1   7  -6  109.59    5.30
  -1  -7   6  100.59    7.20
  -1  -7   6  105.39    6.00
   1  -7  -6   97.59    8.80
   1   7   6  106.49    5.00
   1  -7  -6  106.79    5.90
  -1   7  -6  105.19    5.20
   1  -7  -6  109.89    5.00
   1  -7  -6   99.89    5.90
   1   7   6  108.59    6.00
  -1   7  -6   99.89    5.30
   1   7   6  105.49    7.90
  -2   7   6   45.00    2.90
  -2   7   6   44.90    3.00
  -2  -7  -6   48.40    3.80
   2  -7   6   53.59    4.10
  -2   7   6   51.99    2.90
   2  -7   6   51.99    2.70
  -2  -7  -6   54.39    2.80
   2   7  -6   59.19    3.20
   2  -7   6   46.60    6.40
   2   7   6   61.79    6.80
   2  -7  -6   53.79    3.60
  -2  -7   6   51.99    3.70
  -2   7  -6   49.60    3.00
   2   7   6   53.69    3.70
  -2   7  -6   47.00    3.10
  -2  -7   6   55.99    3.80
  -2  -7   6   56.89    5.10
  -2   7  -6   29.10    8.10
   2   7   6   49.30    2.90
   2  -7  -6   59.29    2.90
  -3  -7  -6    1.30    0.60
   3   7  -6    0.60    0.70
  -3   7   6    1.10    0.50
   3  -7   6    2.50    7.80
   3  -7   6    1.60    1.50
  -3   7   6    0.70    0.60
   3  -7   6    1.80    0.60
  -3   7   6    1.50    0.60
  -3   7   6    1.00    1.70
  -3  -7  -6    4.10    2.10
   3  -7  -6    1.50    0.80
  -3  -7   6    1.20    0.90
   3   7   6    1.60    0.70
   3   7   6    1.10    1.70
  -3  -7   6    2.10    0.90
  -3   7  -6    2.80    0.80
  -3  -7   6    1.50    2.10
  -3   7  -6    1.40    0.90
   3  -7  -6    2.30    0.60
  -3   7  -6    3.40    0.70
  -3  -7   6    2.00    0.60
  -4  -7  -6  424.46   18.10
   4   7  -6  442.56   18.50
  -4   7   6  429.46   19.60
   4  -7   6  416.56   18.20
  -4   7   6  438.16   18.10
  -4   7   6  400.76   18.30
  -4   7   6  411.26   18.20
  -4   7   6  414.46   18.00
  -4  -7  -6  425.76   19.70
  -4   7   6  424.96   18.90
  -4   7  -6  418.46   18.30
   4  -7  -6  448.66   18.20
   4   7   6  433.16   18.40
  -4  -7   6  421.96   19.60
  -4  -7   6  445.66   19.40
  -4   7  -6  409.16   18.60
  -4  -7   6  434.66   18.20
  -4   7  -6  419.66   18.10
  -4  -7   6  412.66   18.70
   4  -7  -6  421.06   19.00
  -5  -7  -6  135.69    6.30
  -5   7   6  137.69    7.70
  -5   7   6  131.39    6.50
  -5   7   6  140.49    6.40
  -5   7   6  145.49    6.50
   5   7  -6  142.59    6.80
   5  -7   6  138.89    6.50
  -5   7   6  145.19    6.80
  -5   7   6  139.99    6.90
  -5  -7   6  142.59    6.60
  -5  -7   6  133.49    7.40
  -5  -7   6  141.39    7.30
  -5   7  -6  135.99    6.60
   5  -7  -6  142.19    6.50
  -5   7  -6  124.19    6.80
  -5   7  -6  137.89    6.40
   5   7   6  141.19    6.70
  -5  -7   6  136.49    6.60
  -5   7  -6  135.79    6.70
   6   7  -6   43.50    2.90
  -6   7   6   43.30    2.60
  -6   7   6   40.70    2.60
  -6   7   6   46.60    2.70
   6  -7   6   43.10    2.60
  -6  -7  -6   44.90    2.50
  -6   7   6   41.80    2.50
  -6   7   6   39.70    3.30
  -6   7   6   41.10    2.50
  -6  -7   6   44.30    2.70
  -6  -7   6   38.90    2.30
  -6   7  -6   41.30    2.70
   6  -7  -6   43.10    2.50
  -6  -7   6   38.90    3.40
  -6   7  -6   38.70    2.90
  -6   7  -6   41.20    2.80
   6   7   6   44.40    2.80
  -6   7  -6   45.00    2.60
   7   7  -6   65.69    5.30
  -7  -7  -6   64.19    3.40
  -7   7   6   65.89    3.40
  -7   7   6   61.79    3.20
  -7  -7  -6   59.29    3.30
   7  -7   6   61.99    5.40
  -7   7   6   65.39    3.50
  -7   7   6   60.69    3.30
  -7   7   6   65.79    3.40
  -7   7  -6   63.09    3.40
  -7  -7   6   65.79    3.50
  -7   7  -6   58.69    3.50
   7   7   6   69.49    5.60
  -7  -7   6   59.99    4.50
  -7  -7   6   64.59    3.20
   7  -7  -6   68.19    4.70
  -7   7  -6   63.19    3.60
  -7   7  -6   61.49    3.60
   8  -7   6  132.59    6.30
  -8   7   6  125.29    6.10
  -8   7   6  128.29    6.10
   8   7  -6  130.09    6.40
  -8  -7  -6  142.29    6.20
  -8   7   6  137.79    6.20
   8   7   6  137.29    6.40
   8  -7  -6  123.99    6.10
  -8   7  -6  129.29    6.20
  -8  -7   6  125.19    5.90
  -8  -7   6  131.59    6.20
  -8   7  -6  125.09    6.30
  -8   7  -6  133.09    6.30
  -9   7   6   28.50    1.90
  -9  -7  -6   28.40    1.90
   9  -7   6   25.10    1.90
  -9   7   6   28.90    1.80
   9   7  -6   25.40    1.90
  -9   7   6   27.30    1.80
  -9  -7   6   26.20    1.90
   9  -7  -6   31.30    3.90
  -9  -7   6   26.30    1.70
  -9   7  -6   27.80    2.00
   9   7   6   26.30    1.90
  -9   7  -6   27.40    1.90
  -9   7  -6   27.60    2.00
  10  -7   6   14.20    1.30
 -10   7   6   13.80    1.20
 -10  -7  -6   14.80    1.30
 -10   7   6   13.60    1.20
 -10   7  -6   15.30    1.30
 -10   7  -6   15.30    1.20
  10  -7  -6   18.50    2.70
 -10  -7   6   13.50    1.10
 -10   7  -6   14.20    1.30
  10   7   6   14.90    1.30
 -10  -7   6   14.50    1.30
 -11  -7  -6    0.60    0.50
 -11   7   6    0.10    0.40
 -11   7   6    0.00    0.30
 -11  -7   6    0.60    0.40
 -11   7  -6    0.20    0.60
 -11   7  -6    0.70    0.40
   0  -8   6  104.59    6.30
   0  -8  -6  103.59    6.00
   0   8  -6  107.29    5.20
   0   8  -6   99.49    5.30
   0  -8  -6  100.49    4.90
   0   8   6   99.39    4.80
   0   8   6   98.19    5.20
   0  -8   6  108.29    8.80
   0   8   6   92.69    4.80
   1  -8   6   60.89    7.50
   1   8  -6   59.99    3.40
  -1   8   6   56.19    3.40
  -1  -8  -6   70.09    5.80
  -1  -8  -6   56.79    3.10
   1  -8   6   58.79    3.00
   1   8  -6   56.59    3.40
   1  -8   6   60.39    4.60
  -1   8   6   42.90    4.20
   1  -8  -6   57.09    3.10
  -1   8  -6   52.09    3.40
  -1   8  -6   54.89    3.30
   1  -8  -6   57.29    4.10
  -1   8  -6   55.39    3.10
  -1  -8   6   59.79    5.70
  -1  -8   6   62.79    6.40
   1   8   6   55.79    3.10
  -1  -8   6   53.69    2.90
   1   8   6   57.89    4.10
   1   8   6   63.09    6.90
   1   8   6   51.89    3.30
  -2   8   6   -0.20    0.60
  -2  -8  -6    1.70    1.10
  -2   8   6    0.20    0.50
  -2   8   6   -0.10    0.50
   2  -8   6   -0.40    0.40
   2  -8   6    1.10    1.40
   2   8  -6    0.10    0.70
   2  -8   6    6.90    6.60
   2   8  -6    0.40    0.90
  -2   8  -6    0.10    0.60
   2  -8  -6    0.30    0.90
   2  -8  -6    1.10    0.60
  -2  -8   6   -0.60    0.80
  -2   8  -6    1.60    1.00
   2   8   6    0.50    0.80
  -2  -8   6    0.20    0.50
  -2   8  -6    0.40    1.50
   2   8   6    1.00   27.20
  -2  -8   6   -0.80    0.70
   2   8   6   -0.40    1.00
  -2  -8   6    2.70    2.80
  -2   8  -6    0.30    0.70
   2   8   6    2.00    0.70
  -3  -8  -6  186.38    9.70
   3   8  -6  174.68    8.40
  -3  -8  -6  179.68    8.00
  -3   8   6  185.48    8.00
  -3   8   6  178.68    7.90
   3   8  -6  185.28    8.60
  -3   8   6  173.98    8.30
   3  -8   6  182.88    8.10
  -3   8   6  176.78    8.20
   3   8   6  183.88    8.30
  -3   8  -6  167.78    8.20
   3  -8  -6  177.48    9.10
  -3   8  -6  171.58    8.50
  -3  -8   6  179.58    9.20
  -3  -8   6  184.38    9.20
  -3   8  -6  181.68    8.00
   3   8   6  157.58    8.20
  -3  -8   6  185.48   10.40
   3  -8  -6  185.28    8.20
  -3  -8   6  176.18    8.00
  -4   8   6    1.80    1.00
  -4   8   6    5.00    1.10
  -4   8   6    1.20    0.60
  -4   8   6    0.10    2.30
  -4   8   6    1.70    0.60
  -4  -8  -6    2.10    0.80
  -4   8   6    2.50    1.50
   4   8  -6    3.10    1.00
   4   8  -6    1.60    0.90
   4  -8   6    2.40    0.70
  -4  -8   6    2.10    0.80
  -4   8  -6    2.70    1.40
   4  -8  -6    1.80    1.00
  -4  -8   6   -0.30    2.40
   4   8   6    1.70    0.70
   4   8   6    1.80    0.90
  -4   8  -6    3.20    1.20
   4  -8  -6    1.90    0.70
  -4  -8   6    3.50    1.30
  -4   8  -6    1.20    0.70
  -4   8  -6    1.00    0.70
  -4  -8   6    1.80    1.00
  -4   8  -6    0.70    0.80
  -5   8   6    5.50    1.30
   5   8  -6    5.00    1.20
  -5   8   6    3.80    0.80
  -5   8   6    3.70    0.90
  -5  -8  -6    4.20    0.90
  -5   8   6    2.60    0.80
   5  -8   6    3.30    0.80
  -5   8   6    3.70    2.30
  -5   8   6    4.80    1.00
  -5   8  -6    3.30    0.90
  -5  -8   6    5.30    2.20
  -5  -8   6    4.20    1.00
  -5   8  -6    4.60    1.10
   5   8   6    2.90    1.00
  -5   8  -6    5.70    2.70
   5  -8  -6    4.40    0.80
  -5   8  -6    5.10    1.40
  -5  -8   6    4.60    1.50
  -5  -8   6    5.70    1.10
  -6  -8  -6  242.38   10.80
  -6   8   6  246.38   11.00
  -6   8   6  245.68   11.00
  -6   8   6  246.28   11.00
  -6   8   6  253.07   11.00
  -6   8   6  237.98   10.80
   6   8  -6  259.97   11.50
   6  -8   6  249.68   11.10
  -6   8   6  247.58   11.80
  -6  -8   6  252.37   11.00
  -6   8  -6  235.28   11.00
  -6  -8   6  236.08   10.70
   6   8   6  252.37   11.20
  -6   8  -6  249.38   10.90
   6  -8  -6  257.07   11.00
  -6   8  -6  228.18   11.20
  -6  -8   6  257.17   12.60
  -6   8  -6  246.48   11.10
  -7  -8  -6   -0.30    0.90
   7  -8   6    0.60    0.60
  -7   8   6   -0.40    0.50
  -7   8   6    1.20    0.60
  -7   8   6   -0.30    2.50
  -7   8   6    0.60    0.80
   7   8  -6    0.50    0.70
  -7  -8   6   -3.00    2.20
  -7   8  -6    1.40    1.70
   7   8   6    0.10    0.70
  -7   8  -6    1.20    2.30
  -7  -8   6    0.30    0.80
  -7   8  -6    0.70    2.00
   7  -8  -6    0.00    0.50
  -7   8  -6   -0.10    0.70
  -8  -8  -6   37.60    2.20
  -8   8   6   34.70    2.10
  -8   8   6   35.50    2.10
   8   8  -6   34.20    2.40
   8  -8   6   36.20    2.30
  -8   8   6   35.80    2.20
  -8  -8   6   32.90    2.20
  -8   8  -6   35.20    2.30
   8  -8  -6   29.90    2.20
  -8   8  -6   36.10    2.30
  -8   8  -6   33.80    2.30
   8   8   6   37.00    2.40
  -8   8  -6   32.00    2.20
  -8  -8   6   32.30    2.00
   9   8  -6   23.00    1.80
  -9   8   6   27.70    1.90
  -9   8   6   23.70    1.60
  -9  -8  -6   26.50    1.80
   9  -8   6   22.70    1.80
  -9   8   6   21.20    3.00
   9  -8  -6   25.60    1.70
  -9  -8   6   23.50    1.50
  -9  -8   6   24.60    1.80
   9   8   6   23.20    1.80
  -9   8  -6   25.80    1.70
  -9   8  -6   25.90    1.80
 -10   8   6    9.70    0.90
 -10   8   6    9.10    0.90
 -10  -8  -6   11.20    1.10
  10  -8   6   10.50    1.10
 -10   8  -6    9.20    0.90
  10   8   6    9.50    1.00
 -10   8  -6   10.00    1.00
 -10  -8   6   10.50    1.10
 -10   8  -6    8.90    1.00
 -10  -8   6    5.70    1.70
   0   9   6    0.40    0.50
   0   9   6    0.30    0.80
   0   9  -6    0.40    0.90
   0  -9   6    1.30    1.30
   0   9   6    1.20    0.90
   0  -9   6    0.90    4.50
   0  -9   6    0.60    0.50
   0   9  -6    0.20    0.70
   0  -9  -6   -0.50    0.70
   0  -9  -6    0.10    0.70
  -1   9   6  160.78    7.40
   1   9  -6  163.58    7.80
   1  -9   6  176.68   13.70
   1   9  -6  163.08    7.80
  -1  -9  -6  159.18    8.80
   1  -9   6  175.78   12.80
  -1   9   6  148.09    7.60
   1   9   6  167.58    9.00
  -1   9  -6  152.08    7.60
  -1  -9   6  168.28    7.30
   1   9   6  184.98   13.00
   1   9   6  158.28    7.80
   1   9   6  159.88    7.40
  -1  -9   6  151.58   10.80
   1  -9  -6  154.58    8.60
  -1   9  -6  151.78    7.30
   1  -9  -6  169.08    7.50
  -1  -9   6  150.78    8.70
  -1   9  -6  157.28    7.90
  -2   9   6   39.30    2.50
   2  -9   6   33.40    4.60
  -2   9   6   44.00    2.90
  -2  -9  -6   41.60    3.70
   2   9  -6   36.90    2.80
   2  -9   6   36.10    4.70
   2  -9   6   22.90    8.80
   2   9  -6   41.80    3.00
  -2  -9   6   54.89    6.20
   2   9   6   36.90    2.90
  -2  -9   6   40.40    2.40
  -2  -9   6   39.30    3.60
   2  -9  -6   41.70    2.60
   2  -9  -6   41.90    3.40
  -2   9  -6   44.70    3.10
  -2   9  -6   40.70    2.50
  -2  -9   6   41.40    3.50
   2   9   6   40.70    2.60
  -3   9   6   36.90    2.30
   3  -9   6   34.80    2.30
  -3   9   6   35.60    2.60
  -3  -9  -6   36.40    3.60
   3   9  -6   30.50    2.60
  -3   9   6   34.30    2.40
   3   9  -6   36.80    2.80
  -3   9   6   32.70    2.00
   3   9   6   37.40    2.50
   3  -9  -6   34.40    2.30
   3  -9  -6   35.00    3.10
  -3   9  -6   33.80    2.50
  -3  -9   6   34.60    3.10
  -3  -9   6   36.30    2.30
  -3   9  -6   35.40    3.60
  -3   9  -6   35.70    2.80
  -3   9  -6   34.20    2.80
  -3  -9   6   34.90    4.90
   3   9   6   43.80    3.40
  -3  -9   6   40.50    3.30
  -4   9   6  414.66   16.90
  -4  -9  -6  397.86   16.60
  -4   9   6  369.36   16.40
   4   9  -6  345.67   17.40
  -4   9   6  373.06   17.60
  -4   9   6  410.46   16.60
  -4   9   6  390.86   16.70
   4  -9   6  387.56   16.70
  -4   9   6  383.46   18.80
   4   9  -6  407.26   17.30
  -4  -9   6  384.56   18.60
   4   9   6  393.26   16.90
   4  -9  -6  393.36   16.80
  -4  -9   6  372.06   17.50
  -4  -9   6  392.66   17.90
  -4  -9   6  389.16   16.60
  -4   9  -6  370.06   17.10
  -4   9  -6  384.76   16.80
  -4   9  -6  386.26   16.60
   4   9   6  345.27   16.80
  -5   9   6  240.58   10.70
  -5   9   6  240.38   11.00
   5   9  -6  251.17   11.50
  -5   9   6  246.88   12.80
  -5   9   6  261.87   10.90
   5  -9   6  239.98   11.00
  -5   9   6  246.98   11.60
  -5   9   6  249.28   11.00
  -5  -9  -6  243.38   10.80
  -5  -9   6  250.67   12.30
  -5   9  -6  254.47   11.10
  -5   9  -6  235.88   10.80
   5   9   6  255.87   11.20
  -5  -9   6  220.38   12.20
  -5  -9   6  242.68   10.90
  -5   9  -6  247.08   10.90
   5   9   6  222.58   10.90
  -5  -9   6  254.27   11.30
   5  -9  -6  263.67   11.10
  -5   9  -6  237.48   11.30
  -6   9   6  260.07   11.20
   6   9  -6  240.98   11.00
  -6   9   6  258.17   10.90
  -6   9   6  226.68   10.60
  -6   9   6  241.38   10.50
  -6  -9  -6  230.58   10.50
  -6   9   6  233.08   10.50
  -6   9   6  210.28   11.30
   6  -9   6  230.58   10.60
   6   9   6  231.88   10.80
  -6  -9   6  228.08   10.50
  -6   9  -6  220.18   10.90
  -6   9  -6  256.17   10.70
   6  -9  -6  231.58   10.60
  -6   9  -6  233.78   10.60
  -7   9   6   55.49    3.00
  -7   9   6   54.89    3.00
  -7  -9  -6   57.79    3.10
   7   9  -6   56.79    3.50
   7  -9   6   55.89    3.20
  -7   9   6   59.99    3.20
  -7   9   6   54.99    3.10
  -7  -9   6   56.79    2.90
  -7   9  -6   55.39    3.00
  -7   9  -6   55.89    3.40
   7   9   6   58.99    3.40
   7  -9  -6   57.89    3.20
  -7   9  -6   57.09    3.20
  -7   9  -6   53.69    3.10
  -7  -9   6   59.19    3.20
   8  -9   6    2.60    1.00
   8   9  -6    2.50    0.90
  -8   9   6    2.40    0.60
   8   9  -6    3.90    1.20
  -8  -9  -6    2.20    0.70
  -8   9   6    2.50    0.70
  -8   9   6    2.40    0.60
  -8   9  -6    2.40    0.80
  -8   9  -6    4.00    1.50
  -8  -9   6    3.00    1.30
   8   9   6    3.20    1.70
  -8  -9   6    2.40    0.70
  -8   9  -6    3.10    0.90
   8  -9  -6    3.90    1.80
  -8   9  -6    1.70    0.60
  -9   9   6   12.20    1.00
  -9   9   6    9.40    0.90
  -9   9   6   10.60    0.90
  -9  -9  -6    8.40    0.90
   9  -9   6    9.50    1.10
  -9   9  -6    9.80    2.60
  -9   9  -6    7.50    0.90
  -9   9  -6    7.00    0.90
  -9  -9   6   11.90    1.20
   9  -9  -6   10.60    1.10
  -9   9  -6    9.20    1.00
  -9  -9   6    8.80    1.00
   9   9   6    9.80    1.10
 -10   9   6   87.39    4.00
 -10  -9  -6   95.49    4.10
 -10   9   6   89.19    4.00
 -10   9  -6   84.29    4.00
 -10  -9   6   94.19    4.10
 -10   9  -6   89.59    4.10
 -10   9  -6   91.39    4.00
   0 -10   6  562.64   23.70
   0 -10   6  560.74   28.40
   0  10  -6  569.24   24.50
   0 -10  -6  566.54   25.70
   0  10   6  583.34   25.90
   0  10  -6  549.95   24.30
   0  10   6  595.64   28.30
   0 -10   6  518.35   25.80
   0  10   6  560.14   24.40
   1  10  -6   77.29    4.60
   1  10  -6   79.39    4.60
  -1  10   6   80.29    4.10
  -1 -10  -6   81.59    5.60
  -1  10   6   78.49    4.50
   1 -10   6   78.69    6.10
   1 -10   6   87.89   10.70
   1 -10  -6   81.99    4.30
   1  10   6   64.59    9.10
  -1 -10   6   74.89    9.20
   1  10   6   74.79    5.60
   1  10   6   76.19    4.50
  -1  10  -6   95.89    5.00
  -1  10  -6   85.29    4.70
   1  10   6   75.39    3.90
   1 -10  -6   78.89    5.40
  -1 -10   6   75.99    4.00
  -1 -10   6   75.89    5.60
   2 -10   6    1.10    9.50
   2 -10   6    8.40    2.40
   2  10  -6    8.20    1.50
  -2  10   6    7.70    1.10
  -2  10   6    7.10    1.30
   2  10  -6    7.90    1.50
   2  10   6    9.50    1.60
  -2 -10   6    6.70    1.70
  -2 -10   6    9.00    1.90
  -2  10  -6    7.90    1.50
  -2  10  -6   11.00    1.80
  -2 -10   6    5.30    4.00
  -2  10  -6    6.40    1.00
   2 -10  -6    7.90    1.30
  -2 -10   6   10.50    1.30
   2 -10  -6    6.70    1.60
   2  10   6    9.90    1.40
  -3  10   6   56.99    5.00
  -3  10   6   63.29    3.60
   3  10  -6   57.69    3.70
  -3  10   6   54.59    3.20
   3 -10   6   54.59    3.20
   3  10  -6   58.19    3.60
  -3 -10   6   53.49    4.40
  -3  10  -6   51.99    3.60
  -3  10  -6   51.89    3.10
  -3 -10   6   54.99    4.40
  -3 -10   6   60.39    3.20
  -3 -10   6   49.90    6.10
  -3  10  -6   54.59    3.70
   3  10   6   57.69    3.40
   3 -10  -6   53.09    3.20
   3  10   6   52.59    3.50
   4  10  -6   11.70    2.50
  -4  10   6   10.60    1.10
  -4  10   6    4.30    4.50
  -4  10   6   13.70    1.80
  -4  10   6   14.90    1.70
   4 -10   6   10.10    1.30
  -4  10   6    7.50    1.70
   4  10  -6   14.40    1.70
  -4 -10   6   10.00    7.20
  -4 -10   6   17.00    1.60
  -4  10  -6   12.40    1.50
  -4 -10   6    9.70    1.70
   4  10   6    7.80    1.40
   4  10   6   15.20    1.80
   4 -10  -6   13.50    1.80
  -4 -10   6   11.90    2.10
  -4  10  -6   12.70    1.90
  -4  10  -6   10.10    1.40
  -4  10  -6   12.10    1.30
   5 -10   6    1.50    0.80
  -5  10   6    1.60    1.90
   5  10  -6    2.20    1.00
  -5  10   6    2.10    1.00
  -5  10   6    4.00    2.00
  -5  10   6    2.80    1.00
  -5  10   6    0.60    2.80
  -5  10   6    1.20    0.90
  -5  10  -6    0.90    1.40
   5  10   6    2.00    0.90
  -5 -10   6   -1.10    8.40
   5  10   6    1.60    0.80
   5 -10  -6    3.10    0.90
  -5 -10   6    3.00    1.30
  -5  10  -6    1.30    1.20
  -6  10   6   14.90    1.30
  -6  10   6   12.70    2.70
   6 -10   6   15.10    1.50
  -6  10   6   16.00    1.50
  -6  10   6   13.40    1.50
   6  10  -6   16.50    2.00
  -6  10   6   16.30    1.40
  -6  10   6   16.70    1.50
  -6 -10   6   15.80    1.30
  -6  10  -6   13.60    1.40
  -6  10  -6   16.70    1.90
  -6  10  -6   16.50    1.70
   6 -10  -6   15.40    1.60
  -6 -10   6   16.40    1.60
   6  10   6   17.60    1.70
  -7  10   6   53.29    2.90
  -7  10   6   52.29    2.90
   7  10  -6   53.89    3.40
  -7  10   6   54.09    2.80
  -7 -10  -6   56.19    2.90
  -7  10   6   53.69    3.10
   7 -10   6   53.29    4.10
  -7  10  -6   54.59    2.90
  -7  10  -6   54.89    3.20
  -7 -10   6   55.39    2.80
   7 -10  -6   54.09    3.10
  -7  10  -6   49.50    2.70
   7  10   6   54.49    3.20
  -7 -10   6   55.19    3.00
  -7  10  -6   56.49    3.10
  -8  10   6    6.90    0.80
   8  10  -6    7.50    1.20
  -8  10   6    8.50    1.10
   8 -10   6    5.30    0.90
   8  10  -6    5.70    1.80
  -8  10   6    5.40    0.70
   8 -10  -6    7.80    1.00
  -8  10  -6    5.40    1.40
  -8  10  -6    7.60    1.00
  -8 -10   6    8.80    1.80
  -8 -10   6    6.60    0.70
  -8  10  -6    4.50    0.70
   8  10   6    7.00    1.00
  -8  10  -6    8.80    1.40
  -9 -10  -6   39.90    2.10
  -9  10   6   39.20    2.00
  -9  10  -6   41.30    2.20
  -9 -10   6   40.30    2.20
  -9  10  -6   38.40    2.00
   0  11  -6   -0.40    0.80
   0  11   6   -1.00    1.30
   0  11  -6    0.50    0.90
   0 -11   6    2.80    7.60
   0  11   6   -2.80    7.80
   0  11   6   -0.20    0.70
   0 -11   6   -0.50    1.50
   0  11   6    0.90    0.60
  -1  11   6   10.00    1.20
   1  11  -6    9.00    1.70
   1 -11   6   10.60    2.70
   1  11  -6    8.30    1.40
  -1  11   6    9.90    1.70
   1 -11   6   16.90   10.50
  -1  11   6   12.70    7.60
  -1  11   6    6.80    1.80
  -1 -11   6    1.30    8.20
   1 -11  -6    5.60    1.10
  -1  11  -6    8.70    1.10
  -1  11  -6    9.00    1.70
  -1  11  -6    6.70    1.30
  -1 -11   6    7.30    1.90
  -1 -11   6    7.20    1.80
  -1 -11   6   11.60    1.20
   1  11   6   11.10    1.70
   1  11   6    7.60    1.70
  -2  11   6    3.90    1.10
  -2  11   6    1.50    0.70
  -2  11   6    6.10    5.80
   2  11  -6    1.40    2.60
  -2  11   6    1.10    1.30
   2  11  -6    3.10    1.10
   2 -11  -6    2.40    2.10
  -2 -11   6    2.50    0.80
   2  11   6    3.00    1.40
  -2 -11   6    0.90    4.80
  -2  11  -6    2.30    1.10
  -2 -11   6    2.60    1.50
  -2 -11   6    1.60    1.30
  -2  11  -6    1.90    0.80
  -2  11  -6    2.90    1.30
   2  11   6    2.00    1.00
  -3  11   6   65.29    3.60
  -3  11   6   63.59    8.10
   3  11  -6   67.49    4.20
  -3  11   6   66.99    4.70
   3  11  -6   68.89    4.20
   3  11   6   64.39    3.90
  -3 -11   6   50.19    6.40
  -3 -11   6   59.89    4.50
   3  11   6   66.59    3.70
  -3  11  -6   61.49    3.50
  -3  11  -6   63.39    4.10
  -3 -11   6   65.59    3.50
   3 -11  -6   66.09    3.70
  -3  11  -6   61.79    3.90
  -3 -11   6   70.19    4.80
  -4  11   6    2.10    1.90
   4 -11   6    0.70    0.80
   4  11  -6    0.60    1.00
  -4  11   6    1.10    0.60
  -4  11   6    0.40    0.80
  -4  11   6   -1.20    3.60
  -4  11  -6    0.40    0.90
  -4 -11   6    0.00    0.70
  -4 -11   6   -3.00    3.40
  -4 -11   6    0.90    1.20
   4  11   6    1.00    0.80
   4 -11  -6   -0.10    0.70
  -4 -11   6    5.90    9.50
  -4  11  -6    1.60    1.10
  -4  11  -6    1.20    0.80
   4  11   6    1.70    0.90
   5 -11   6   22.20    1.90
  -5  11   6   24.60    1.90
  -5  11   6   22.90    1.80
  -5  11   6   18.40    8.10
   5  11  -6   23.20    2.30
  -5  11   6   34.00   10.90
   5 -11  -6   26.70    2.00
  -5 -11   6   24.00    1.90
  -5  11  -6   23.70    1.90
   5  11   6   22.80    1.80
   5  11   6   25.00    2.00
  -5  11  -6   21.50    2.30
  -6  11   6   10.00    1.20
  -6  11   6    6.90    0.90
  -6  11   6    9.20    1.20
   6  11  -6   11.90    1.90
   6 -11   6   10.90    1.30
   6  11  -6   10.40    1.60
  -6 -11   6    8.60    1.10
   6 -11  -6   10.90    1.50
  -6  11  -6    8.50    1.10
  -6 -11   6    8.90    1.20
  -6  11  -6    8.30    1.00
   6  11   6    5.90    3.80
  -6  11  -6    8.70    1.30
  -7  11   6    0.10    0.60
   7  11  -6   -0.20    0.60
   7 -11   6    0.50    0.60
  -7  11   6    0.20    0.50
  -7 -11  -6    0.40    0.60
  -7  11   6    0.20    0.40
   7  11  -6    0.40    0.80
  -7  11  -6   -0.10    0.70
  -7 -11   6   -0.10    0.40
  -7 -11   6    0.20    0.50
  -7  11  -6    0.50    0.50
   7  11   6    0.70    0.60
   7 -11  -6    0.90    0.60
  -7  11  -6   -0.40    0.60
  -8  11   6   60.79    3.00
  -8 -11  -6   63.89    3.00
   8  11  -6   59.09    3.40
   8  11   6   62.59    3.50
  -8  11  -6   63.59    3.10
  -8 -11   6   65.29    3.10
   8 -11  -6   60.49    3.20
  -8  11  -6   59.99    3.00
   0  12   6  129.19    6.60
   0 -12   6  105.39   24.90
   0  12  -6  140.49    6.90
   0 -12   6  140.79    8.60
   0  12   6  130.39    6.10
   0  12  -6  129.59    7.10
   0 -12   6  109.39   12.80
  -1  12   6   92.29    5.00
   1  12  -6   98.69    5.20
  -1  12   6   91.29    4.60
   1  12  -6   92.69    5.10
   1  12  -6   95.29    5.60
  -1  12   6  112.19    9.10
  -1  12   6   64.39    9.70
   1  12   6   89.29    5.00
  -1 -12   6   80.89   10.70
  -1  12  -6   95.89    5.40
  -1  12  -6   97.59    5.30
  -2  12   6  330.07   16.50
  -2  12   6  344.47   14.70
   2  12  -6  354.16   15.70
  -2  12   6  326.47   19.40
   2  12  -6  353.36   15.10
   2  12  -6  337.97   15.30
  -2  12   6  381.86   15.20
  -2 -12   6  317.17   19.00
  -2 -12   6  357.16   14.60
   2 -12  -6  321.17   14.90
  -2 -12   6  299.57   16.50
  -2  12  -6  360.26   15.40
  -2  12  -6  320.67   15.20
  -2 -12   6  331.07   16.40
   2  12   6  322.17   15.00
  -2  12  -6  344.07   14.50
   3  12  -6   66.89    4.00
  -3  12   6   72.39    3.80
   3  12  -6   63.69    3.60
  -3  12   6   65.79    3.40
   3  12  -6   62.79    4.50
  -3 -12   6   67.29    3.40
  -3  12  -6   60.79    3.30
  -3 -12   6   60.89    5.70
  -3 -12   6   49.90    7.00
  -3  12  -6   62.69    3.90
   3  12   6   58.69    3.50
   3  12   6   60.39    3.70
  -3  12  -6   57.79    3.70
   3 -12  -6   59.79    3.60
  -4  12   6  137.79    6.50
   4  12  -6  137.29    7.20
   4  12  -6  137.79    6.90
  -4  12   6  120.29   10.00
  -4  12   6  134.29    6.30
  -4  12  -6  140.59    6.30
   4 -12  -6  135.49    6.50
  -4  12  -6  133.09    6.70
   4  12   6  120.09    9.80
  -4 -12   6  142.39    6.30
   4  12   6  125.49    6.30
   5 -12   6    2.00    4.90
  -5  12   6    0.10    0.60
  -5  12   6    0.20    0.50
   5  12  -6    0.60    0.80
   5  12  -6   -0.10    1.00
  -5  12  -6   -0.20    0.50
  -5  12  -6    0.50    0.80
  -5 -12   6    0.40    0.60
  -5 -12   6   -0.20    0.50
   5 -12  -6    0.00    0.60
   5  12   6    0.20    0.60
   5  12   6    0.50    0.60
  -6  12   6    0.40    0.50
   6  12  -6    0.80    0.80
  -6  12   6    0.10    0.90
   6  12  -6    0.50    0.80
  -6 -12   6    0.70    1.00
  -6 -12   6    0.50    0.50
  -6  12  -6    0.40    0.50
   6 -12  -6    0.90    0.60
  -6  12  -6    0.30    1.00
   6  12   6    0.50    0.60
   7  12  -6   66.79    3.70
  -7  12   6   66.39    3.30
  -7 -12  -6   69.19    3.30
   7  12  -6   70.29    3.60
   7 -12  -6   63.79    4.30
  -7  12  -6   69.79    3.30
  -7 -12   6   70.99    3.40
  -7  12  -6   69.89    3.40
   0  13   6    1.40    0.90
   0  13  -6   -0.50    0.90
   0  13   6    0.30    0.60
   0  13  -6    0.10    0.90
  -1  13   6  255.47   10.70
  -1  13   6  250.57   11.70
   1  13  -6  242.48   11.60
   1  13  -6  252.77   11.10
  -1  13  -6  230.78   11.30
   1  13   6  239.78   11.10
  -1  13  -6  246.18   11.20
   2  13  -6   31.60    2.90
   2  13  -6   32.00    2.50
  -2  13   6   29.80    2.30
   2  13  -6   31.40    2.30
  -2  13   6   29.90    1.90
  -2  13  -6   26.60    2.30
  -2  13  -6   31.00    2.40
   2  13   6   27.60    2.20
  -3  13   6   12.50    1.50
  -3  13   6   13.50    1.20
   3  13  -6   13.10    1.90
   3  13  -6   16.30    1.90
  -3 -13   6   12.60    1.20
   3  13   6   12.30    1.50
  -3  13  -6   15.70    2.20
  -3  13  -6   13.20    1.20
  -3  13  -6   11.90    1.50
  -4  13   6   22.10    1.80
  -4  13   6   19.10    1.40
   4  13  -6   16.90    1.90
   4  13  -6   17.00    2.10
  -4 -13   6   18.50    1.60
   4  13   6   17.30    1.50
  -4  13  -6   18.40    1.40
  -4  13  -6   15.10    1.70
  -4  13  -6   16.80    1.30
  -5  13   6    0.70    0.50
   5  13  -6    0.60    0.80
   5  13  -6    0.70    0.90
  -5  13   6    0.30    0.50
  -5  13  -6    0.20    0.60
  -5 -13   6   -0.30    0.70
  -5 -13   6   -0.10    0.50
   5 -13  -6    2.10    1.90
  -5  13  -6    0.00    0.40
   6  13  -6   13.60    1.50
  -6  13   6   15.00    1.10
  -6 -13  -6   16.70    1.20
  -6  13   6   16.60    1.10
  -6  13  -6   16.20    1.30
  -6 -13   6   15.00    1.20
  -6  13  -6   15.60    1.10
   0  14   6    6.50    1.10
   0  14  -6    5.00    1.00
   0  14  -6    7.50    1.40
  -1  14   6    4.60    1.00
  -1  14   6    3.70    0.60
   1  14  -6    2.50    0.80
   1  14  -6    2.50    1.10
   1  14   6    1.70    1.40
  -1  14  -6    4.30    1.10
  -1  14  -6    2.20    0.80
  -2  14   6    5.00    1.00
  -2  14   6    4.30    0.60
   2  14  -6    3.10    1.30
   2  14  -6    8.00    1.70
   2  14   6    4.50    0.90
  -2  14  -6    4.20    0.90
  -2  14  -6    3.60    0.90
   3  14  -6    3.70    1.10
  -3  14   6    2.90    0.80
  -3  14   6    3.00    0.60
  -3  14  -6    2.60    0.80
  -3  14  -6    2.40    0.70
   3  14   6    2.10    0.60
  -4  14   6    1.20    0.40
   4  14  -6    0.90    0.80
  -4  14   6    1.40    0.60
  -4  14  -6    1.20    0.60
   4  14   6    1.40    0.50
  -4 -14   6    1.00    0.60
  -5 -14  -6    0.30    0.40
   5  14  -6    0.10    0.80
  -5  14   6   -0.10    0.40
  -5  14   6    0.20    0.30
  -5  14  -6    0.60    0.50
   0  15   6   -0.40    0.50
   0  15  -6    0.40    0.50
   0  15  -6    0.00    0.50
   1  15  -6    3.50    0.90
  -1  15   6    3.60    0.70
   1  15  -6    4.00    0.90
  -1  15  -6    4.40    0.90
   1  15   6    5.00    0.80
  -1  15  -6    4.40    0.70
  -2  15   6    2.00    0.60
   2  15  -6    1.40    0.80
   2  15   6    1.80    0.60
  -2  15  -6    1.20    0.60
  -2  15  -6    1.30    0.60
   3  15  -6   22.20    1.70
  -3  15   6   21.40    1.20
  -3  15   6   25.40    1.70
  -3  15  -6   22.30    1.50
   3  15   6   19.60    1.30
   0   0  -7    0.50    0.40
   0   0   7    1.30    0.90
   0   0  -7    1.70    0.50
   0   0   7    0.20    0.40
   0   0   7    0.20    0.30
   1   0  -7    0.80    0.40
   1   0   7    1.00    0.40
  -1   0   7    0.40    0.30
  -1   0  -7    0.80    1.50
   1   0  -7    0.50    0.40
   1   0   7    0.30    0.30
  -1   0   7    0.70    0.70
   1   0   7    0.90    1.00
  -1   0   7    2.60    0.70
  -1   0  -7    0.60    0.40
   1   0   7    0.30    0.40
  -2   0  -7    0.10    0.40
  -2   0   7    1.40    1.30
  -2   0   7    1.10    0.70
   2   0  -7    0.80    0.50
   2   0   7    0.40    0.40
   2   0   7    0.50    0.30
  -2   0   7    0.60    0.50
   2   0   7    1.00    1.40
   2   0  -7    1.50    0.40
  -3   0  -7    0.00    0.50
  -3   0   7    3.00    2.10
  -3   0   7   -0.40    0.50
   3   0  -7   -0.10    0.40
   3   0   7    0.50    0.60
   3   0   7    0.20    2.40
  -3   0   7    0.80    0.40
   3   0  -7    0.90    0.30
   4   0   7   -0.10    0.30
   4   0  -7    0.00    0.50
  -4   0  -7    0.60    0.50
  -4   0   7   -0.10    0.60
  -4   0   7    0.20    0.80
   4   0   7    0.10    0.60
  -4   0   7    0.40    0.30
  -4   0   7    0.90    0.60
   4   0  -7    0.60    0.30
  -5   0   7    3.40    1.00
  -5   0  -7    1.20    0.50
   5   0  -7    1.60    0.30
   5   0  -7    0.30    0.50
   6   0   7    0.70    0.50
  -6   0   7    0.00    0.40
  -6   0  -7    0.30    0.50
  -6   0   7    0.50    1.40
  -6   0   7    0.80    0.70
  -6   0   7    0.60    0.90
   6   0  -7    0.60    0.60
  -7   0  -7    1.00    0.60
  -7   0   7    0.10    1.00
  -7   0  -7    0.30    0.70
  -7   0   7    0.30    0.50
  -7   0   7    2.10    0.70
  -7   0   7    0.50    0.50
   7   0  -7    0.40    0.80
   7   0   7   -0.10    0.40
  -8   0  -7    0.00    0.70
   8   0   7    0.80    0.60
  -8   0   7    0.90    0.70
  -8   0  -7    0.20    1.50
  -8   0   7    1.00    1.20
  -8   0   7    1.00    0.60
  -8   0   7    0.00    0.50
  -9   0   7    0.20    0.60
   9   0   7   -0.20    0.50
  -9   0   7    2.20    1.60
  -9   0  -7    0.90    0.70
  -9   0  -7    0.10    0.80
  -9   0   7   -0.10    0.60
  -9   0   7    0.10    0.50
 -10   0  -7    0.30    0.70
 -10   0  -7   -0.20    0.70
  10   0   7    0.40    0.50
 -10   0   7   -0.60    0.50
 -10   0   7    0.10    0.50
 -10   0   7    0.20    0.60
 -11   0  -7    0.30    0.70
 -11   0   7    0.40    0.50
 -11   0   7    0.00    0.50
 -11   0   7    0.00    0.50
  11   0   7   -0.10    0.40
 -12   0   7    0.80    0.30
 -12   0  -7    0.10    0.40
 -12   0  -7    0.40    1.10
   0  -1  -7   -0.20    0.30
   0   1  -7    0.10    0.30
   0  -1   7    1.60    1.00
   0   1   7    0.60    0.40
   0  -1   7    1.10    0.50
   0   1   7    0.90    0.40
   0  -1   7    0.70    0.50
   0   1  -7    0.00    0.40
   0   1   7    1.30    0.80
   0  -1  -7    3.30    0.70
  -1   1   7  807.62   33.50
  -1  -1  -7  842.82   33.40
   1  -1   7  791.22   33.80
  -1   1  -7  758.22   33.20
  -1  -1   7  798.32   33.60
   1   1   7  781.02   33.70
  -2   1   7  341.97   14.40
   2   1  -7  321.17   14.00
  -2   1   7  327.97   14.40
  -2   1   7  333.97   15.00
  -2  -1  -7  354.86   14.90
   2  -1   7  320.07   15.00
  -2  -1  -7  334.17   14.50
   2  -1   7  320.17   14.00
   2  -1   7  318.67   14.50
   2   1   7  350.86   14.50
   2  -1  -7  337.27   14.00
  -2  -1   7  323.27   14.50
   2   1   7  332.37   14.90
  -2   1  -7  331.67   14.20
  -2   1  -7  342.07   14.30
   2   1   7  325.37   14.00
   2   1   7  329.57   14.00
   2  -1  -7  338.17   14.40
   3  -1   7  230.68   10.80
  -3   1   7  225.58   11.10
  -3  -1  -7  248.88   10.80
  -3   1   7  232.48   10.50
   3   1  -7  231.18   10.10
  -3   1   7  240.68   10.90
   3  -1   7  239.28   11.80
   3   1   7  249.88   11.60
   3  -1  -7  241.08   10.10
   3   1   7  233.18   10.00
   3   1   7  234.08   10.70
  -3   1  -7  246.08   10.50
  -3  -1   7  256.97   10.90
   4  -1   7    6.10    1.20
  -4   1   7    5.60    1.20
  -4  -1  -7    4.20    0.90
  -4   1   7    5.60    0.60
  -4   1   7    5.80    0.90
   4  -1   7    6.40    0.80
  -4   1   7    7.00    1.30
  -4   1   7    6.20    0.80
   4   1  -7    4.30    0.50
   4   1   7    4.40    1.10
  -4  -1   7    4.90    0.80
  -4  -1   7    5.20    1.10
   4  -1  -7    6.90    1.20
  -4  -1   7    5.30    0.60
   4  -1  -7    5.00    0.50
   4   1   7    5.60    0.70
  -4   1  -7    6.80    0.90
   5   1  -7   11.00    0.70
  -5  -1  -7   12.60    1.30
  -5   1   7   11.40    1.80
   5  -1   7   12.20    1.00
   5   1   7   12.60    1.00
  -5  -1   7    8.10    1.40
   5  -1  -7   15.70    1.80
   5  -1  -7   10.90    0.70
  -6   1   7  105.09    5.20
  -6  -1  -7   99.09    5.30
  -6   1   7  106.89    5.00
   6  -1   7  109.69    5.00
  -6   1   7  106.99    4.90
  -6   1   7  115.69    6.90
  -6   1  -7  103.79    5.10
   6  -1  -7   85.19    6.80
   6  -1  -7  117.39    5.60
   6   1   7  111.69    5.00
  -6  -1   7  107.09    5.00
  -6   1  -7  102.59    5.00
  -6  -1   7  106.79    5.00
  -6  -1   7  116.59    6.30
  -7  -1  -7  198.38    8.60
   7  -1   7  202.18    8.70
   7   1  -7  202.88   10.40
  -7   1   7  196.18    8.60
  -7   1   7  199.18    8.70
  -7   1   7  196.08    8.60
  -7   1   7  191.48   10.30
  -7   1  -7  191.48    8.70
   7  -1  -7  184.78    9.20
  -7  -1   7  190.48    8.50
  -7  -1   7  187.98    8.60
  -7  -1   7  205.18   10.30
   7  -1  -7  181.88    8.20
  -7   1  -7  187.98    8.60
   7   1   7  200.08    8.70
  -7  -1   7  187.78    8.60
  -8   1   7  141.19    8.50
   8   1  -7  134.49    7.20
  -8   1   7  140.79    6.50
  -8   1   7  145.89    6.70
  -8   1   7  152.38    6.60
   8  -1   7  148.29    6.60
  -8  -1  -7  146.39    6.60
  -8   1  -7  136.29    6.60
  -8  -1   7  142.69    6.50
   8   1   7  144.69    6.60
  -8  -1   7  137.99    6.50
  -8  -1   7  144.39    6.60
  -8   1  -7  137.09    6.60
  -8  -1   7  144.09    8.40
  -9  -1  -7   36.00    2.60
  -9   1   7   36.20    2.20
  -9  -1  -7   37.00    2.40
  -9   1   7   35.40    2.30
  -9   1   7   38.10    2.30
  -9   1   7   36.00    4.00
   9  -1   7   36.20    2.30
  -9   1  -7   31.90    2.60
  -9  -1   7   39.80    2.20
  -9  -1   7   35.90    3.90
  -9   1  -7   35.80    2.40
  -9  -1   7   35.20    2.20
  -9  -1   7   34.80    2.30
   9   1   7   39.90    2.30
 -10   1   7   -0.10    0.50
 -10  -1  -7    0.00    0.70
  10  -1   7    0.50    0.50
 -10   1   7    0.10    0.50
 -10  -1  -7    0.70    0.80
 -10   1   7    0.80    0.60
 -10  -1   7    0.00    0.50
 -10  -1   7    0.50    0.50
 -10   1  -7   -0.10    0.80
  10   1   7    0.40    0.50
 -10  -1   7    0.10    0.60
 -10   1  -7    0.20    0.60
 -11  -1  -7   12.40    1.70
  11  -1   7    8.30    1.00
 -11  -1  -7   10.70    1.20
 -11   1   7    9.10    0.90
 -11   1   7    9.30    1.00
 -11   1   7    7.10    0.80
 -11  -1   7    9.30    0.90
 -11   1  -7    4.90    1.00
  11   1   7    8.40    1.00
 -11   1  -7    7.50    1.40
 -11  -1   7    8.60    0.80
 -11  -1   7    9.10    0.90
 -12  -1  -7   20.40    1.30
 -12   1   7   20.10    1.20
 -12  -1  -7   18.10    1.20
 -12   1  -7   20.60    1.30
 -12   1  -7   19.60    1.30
   0   2   7 1258.77   52.39
   0  -2   7 1245.38   52.59
  -1   2   7  376.56   16.10
  -1  -2  -7  377.16   16.00
   1   2  -7  370.66   15.90
   1  -2   7  364.96   16.80
  -1   2   7  383.76   16.40
   1  -2   7  365.36   16.30
  -1  -2  -7  387.36   16.40
  -1   2   7  383.36   16.20
   1   2   7  365.96   15.80
  -1   2  -7  372.16   16.00
  -1   2  -7  371.86   16.00
  -1  -2   7  385.26   16.40
   1   2   7  366.56   15.80
   1   2   7  362.46   16.20
   1   2   7  373.06   16.50
  -1  -2   7  377.86   16.60
   1  -2  -7  380.86   15.80
  -1  -2   7  398.86   16.30
   1  -2  -7  391.96   16.40
  -2   2   7  788.12   34.40
   2  -2   7  816.72   34.50
   2   2  -7  816.32   33.90
  -2   2   7  813.92   35.10
   2  -2   7  816.52   35.00
  -2   2   7  830.42   34.30
  -2  -2  -7  796.82   34.00
  -2   2  -7  806.72   34.00
   2   2   7  815.32   34.70
  -2  -2   7  842.02   34.50
  -3   2   7  140.69    7.70
   3  -2   7  140.99    7.20
   3  -2   7  145.69    6.50
  -3  -2  -7  144.79    7.10
   3   2  -7  147.89    6.40
  -3   2   7  151.78    7.20
  -3   2   7  136.19    6.80
   3  -2   7  138.49    8.30
   3   2   7  143.99    7.80
  -3  -2   7  154.08    7.20
   3  -2  -7  145.89    6.30
  -3   2  -7  147.49    6.60
  -3  -2   7  158.28    6.80
  -3  -2   7  152.08    7.10
   3   2   7  148.99    7.00
   3  -2  -7  152.48    7.00
   4  -2   7    2.80    1.00
  -4   2   7    4.10    0.50
  -4   2   7    4.00    0.70
   4  -2   7    2.50    0.50
  -4   2   7    2.40    0.80
   4   2  -7    3.40    0.50
  -4   2   7    2.20    0.90
  -4  -2  -7    2.50    0.80
  -4   2   7    0.90    1.50
  -4   2  -7    3.10    0.50
  -4  -2   7    3.40    1.00
   4   2   7    4.50    0.70
   4  -2  -7    3.00    0.40
   4  -2  -7    3.40    0.80
  -4  -2   7    2.70    1.00
   4   2   7    1.70    4.70
  -5  -2  -7  772.52   33.10
   5   2  -7  742.63   32.20
   5  -2  -7  792.32   33.10
  -5  -2   7  819.82   33.20
   5  -2  -7  728.23   35.90
  -5  -2   7  799.02   33.50
   6  -2   7  132.69    7.20
  -6  -2  -7  133.49    6.00
  -6   2   7  134.99    6.00
  -6   2   7  125.69    6.00
   6   2  -7  120.69    5.90
  -6   2   7  131.59    7.50
  -6   2   7  131.09    5.90
  -6   2  -7   98.09   10.10
   6  -2  -7  137.19    6.60
  -6  -2   7  134.29    6.00
   6  -2  -7  127.09    5.70
  -6   2  -7  131.49    7.20
  -6  -2   7  124.89    5.90
   6   2   7  135.89    6.40
  -6  -2   7  151.08    8.40
  -7   2   7  148.89    8.40
  -7   2   7  142.19    6.50
  -7  -2  -7  146.89    6.60
   7  -2   7  149.39    6.60
  -7   2   7  143.69    6.70
  -7   2   7  138.29    6.70
  -7   2   7  144.99    6.60
  -7   2  -7  146.49    6.80
  -7  -2   7  139.79    6.50
  -7  -2   7  146.89    6.70
   7  -2  -7  145.19    6.30
  -7  -2   7  138.49    6.50
   7   2   7  149.99    6.70
  -7   2  -7  141.29    6.60
  -7  -2   7  147.59    8.00
   7  -2  -7  139.29    7.20
  -8   2   7  151.18    6.90
  -8   2   7  151.88    6.90
   8  -2   7  154.08    7.00
  -8   2   7  153.58    7.00
  -8   2   7  134.99    8.80
   8   2  -7  152.08    7.70
  -8  -2  -7  152.48    6.90
  -8  -2   7  151.28    8.60
  -8  -2   7  142.99    6.80
  -8  -2   7  145.49    6.80
  -8  -2   7  154.28    7.00
   8   2   7  155.28    7.00
  -8   2  -7  151.28    6.90
  -8   2  -7  150.88    7.00
   8  -2  -7  146.59    6.60
  -9  -2  -7    8.80    1.30
  -9   2   7    9.20    1.10
  -9   2   7   11.10    1.20
  -9  -2  -7   13.60    1.40
   9  -2   7   10.10    1.20
  -9   2   7    9.20    1.10
  -9   2  -7   12.60    1.40
  -9  -2   7   13.20    1.50
   9   2   7   11.80    1.30
   9  -2  -7   12.60    1.00
  -9   2  -7   10.70    1.50
  -9  -2   7   15.50    2.90
  -9   2  -7   13.30    1.40
  -9  -2   7   10.40    1.30
  -9  -2   7    9.10    1.20
 -10   2   7   63.69    3.30
 -10  -2  -7   61.19    3.40
 -10  -2  -7   60.39    3.30
 -10   2   7   60.49    3.20
  10  -2   7   62.89    3.30
 -10   2   7   58.89    3.20
 -10  -2   7   58.19    3.10
 -10  -2   7   61.19    3.00
 -10   2  -7   61.89    3.30
  10   2   7   64.49    3.30
 -10   2  -7   64.39    3.60
 -10  -2   7   61.79    3.30
 -11  -2  -7    2.60    0.70
 -11   2   7    3.90    0.70
 -11   2   7    3.50    0.80
  11  -2   7    3.50    0.70
 -11  -2  -7    2.30    1.10
 -11  -2   7    2.80    0.60
 -11   2  -7    3.10    1.10
  11   2   7    2.30    0.60
 -11   2  -7    2.90    0.80
 -11  -2   7    2.70    0.60
 -12  -2  -7    1.00    0.50
 -12   2   7    1.40    0.40
 -12   2  -7    0.70    0.50
 -12   2  -7    1.70    0.50
   0   3   7    1.80    1.20
   0  -3  -7    1.00    0.40
   0   3   7    1.10    0.60
   0   3  -7    0.30    0.40
   0  -3  -7   -0.10    0.60
   0   3   7    0.10    0.40
   0  -3   7    4.00    0.90
  -1   3   7  882.51   37.20
  -1  -3  -7  886.11   36.60
   1  -3   7  899.41   37.80
  -1   3  -7  837.42   36.70
  -1  -3   7  899.91   37.50
   1   3   7  870.91   37.40
  -2   3   7   83.79    7.80
  -2  -3  -7   92.19    5.00
   2  -3   7   97.19    6.30
  -2   3   7  102.49    5.00
  -2   3   7   89.89    5.00
   2  -3   7   98.09    5.10
   2   3  -7   91.59    4.40
  -2   3   7   87.59    5.10
  -2  -3  -7   87.59    4.40
  -2   3   7   92.89    4.50
   2   3   7   94.79    5.50
  -2   3  -7   93.09    4.40
  -2  -3   7  101.59    5.00
  -2  -3   7   83.49   12.80
   2  -3  -7   99.89    4.30
   2  -3  -7   97.09    5.00
  -2  -3   7   97.89    4.80
   2   3   7   90.49    4.70
  -2   3  -7   93.99    4.50
  -3  -3  -7   72.79    4.10
  -3   3   7   71.09    3.70
   3  -3   7   68.39    6.60
  -3   3   7   65.69    3.90
  -3   3   7   68.69    4.10
  -3   3   7   60.59    5.00
   3  -3   7   71.19    3.20
   3  -3   7   78.29    4.40
   3   3  -7   62.39    3.30
  -3   3   7   52.99    5.30
   3  -3  -7   61.99    3.70
   3   3   7   66.79    5.30
  -3  -3   7   68.49    4.00
  -3  -3   7   65.79    3.50
  -3   3  -7   68.19    3.30
   3   3   7   74.69    3.80
  -3  -3   7   64.59    3.90
   3   3   7   73.89    3.30
   3  -3  -7   63.59    3.10
  -4   3   7 1915.31   81.49
  -4   3   7 1758.02   82.09
   4  -3   7 2158.38   82.89
  -4  -3   7 2047.10   81.79
  -5   3   7   24.00    1.60
  -5   3   7   22.00    1.60
  -5  -3  -7   19.40    2.00
  -5   3   7   23.30    2.60
  -5   3   7   20.00    1.40
  -5   3   7   20.40    2.00
  -5   3   7   24.50    1.40
   5  -3   7   19.90    1.40
   5   3  -7   21.00    1.40
  -5   3   7   24.60    1.20
  -5  -3   7   21.10    1.50
   5  -3  -7   22.40    1.30
  -5   3  -7   18.50    1.60
   5   3   7   24.40    1.60
   5  -3  -7   22.00    1.90
  -5  -3   7   26.50    2.30
  -6   3   7  141.89    6.60
  -6   3   7  149.88    7.50
  -6   3   7  147.79    7.40
  -6   3   7  141.79    8.20
   6   3  -7  143.09    6.50
   6  -3   7  149.19    6.70
  -6   3   7  147.89    6.70
  -6   3   7  146.29    6.60
  -6  -3  -7  144.29    6.60
  -6  -3   7  151.18    7.80
  -6  -3   7  146.39    6.70
   6   3   7  158.68    6.80
  -6   3  -7  144.49    6.80
   6  -3  -7  145.09    6.40
  -6   3  -7  147.49    6.70
   6  -3  -7  143.09    7.30
  -7   3   7   43.00    2.30
  -7   3   7   45.60    3.00
  -7   3   7   35.50    3.80
  -7   3   7   39.40    2.20
  -7  -3  -7   37.40    2.60
  -7   3   7   38.80    2.40
   7  -3   7   40.60    2.40
  -7   3   7   38.10    2.30
  -7   3  -7   41.80    2.60
  -7  -3   7   37.10    2.20
   7   3   7   41.70    2.40
  -7  -3   7   38.40    2.20
   7  -3  -7   40.00    2.10
  -7  -3   7   47.80    4.20
  -7  -3   7   40.10    3.50
  -7   3  -7   38.60    2.40
  -8   3   7    3.00    0.80
   8  -3   7    3.50    0.80
  -8   3   7    4.10    0.90
  -8   3   7    2.70    0.70
   8   3  -7    1.80    0.70
  -8  -3  -7    2.40    0.80
  -8   3  -7    2.80    0.80
  -8   3  -7    2.90    0.90
   8  -3  -7    2.70    0.60
  -8  -3   7    3.90    0.80
  -8  -3   7    2.30    0.80
  -8  -3   7    1.50    1.70
   8   3   7    2.30    0.80
  -9   3   7   15.20    1.80
  -9   3   7    6.70    1.50
  -9   3   7   11.00    1.50
  -9  -3  -7   13.30    2.50
  -9  -3  -7   13.00    2.00
   9  -3   7   10.80    1.30
  -9   3  -7    3.60    2.80
  -9   3  -7    9.20    1.40
  -9  -3   7   17.30    3.30
   9   3   7   11.10    1.30
  -9   3  -7   14.00    2.10
  -9  -3   7   11.00    2.50
  -9  -3   7   10.90    1.20
   9  -3  -7   11.00    1.00
 -10   3   7    7.60    0.90
  10  -3   7    6.90    1.00
 -10  -3  -7    8.90    1.10
 -10  -3  -7    6.40    1.00
 -10   3   7    7.90    1.00
 -10   3   7    8.80    1.00
 -10  -3   7    9.20    1.20
  10   3   7    8.00    1.00
  10  -3  -7    4.60    3.10
 -10  -3   7    7.40    0.90
 -10   3  -7    5.70    0.90
 -10   3  -7    8.90    1.30
 -10   3  -7    9.00    1.00
 -11   3   7   33.20    1.80
  11  -3   7   33.70    2.00
 -11   3   7   33.20    1.90
 -11  -3  -7   29.40    2.20
 -11  -3  -7   32.80    2.00
 -11   3  -7   35.60    2.00
 -11   3  -7   39.30    2.40
  11   3   7   34.70    2.00
 -11  -3   7   31.90    1.90
 -11  -3   7   28.00    2.00
 -12   3   7    1.20    0.60
 -12  -3  -7    0.20    0.80
 -12   3  -7    1.50    0.50
 -12   3  -7    1.10    0.50
   0  -4   7  130.39    6.60
   0   4   7  122.39    6.00
   0   4  -7  120.89    5.70
   0   4   7  122.59    5.50
   0  -4  -7  117.89    6.20
   0   4   7  127.09    6.60
   0  -4   7  122.39    6.90
  -1   4   7  409.36   17.70
   1  -4   7  401.56   18.00
  -1   4   7  409.46   18.10
   1  -4   7  412.16   18.80
  -1  -4  -7  404.46   18.10
  -1   4   7  395.76   17.70
  -1  -4  -7  403.96   17.30
   1  -4   7  399.76   17.10
   1   4  -7  439.96   19.40
   1   4   7  404.16   17.20
   1   4   7  401.86   18.30
   1  -4  -7  407.56   18.00
   1   4   7  391.76   17.70
  -1  -4   7  419.46   18.50
  -1  -4   7  419.66   17.90
   2  -4   7 1070.89   45.00
   2  -4   7 1028.00   44.10
  -2   4   7 1034.00   43.90
   2   4   7 1004.50   43.70
   2   4   7 1014.70   44.30
  -2  -4   7 1100.39   44.40
  -2   4  -7 1016.90   43.30
  -3   4   7    3.40    1.20
  -3  -4  -7    0.50    0.70
  -3   4   7    1.50    1.10
   3  -4   7    0.00    0.80
   3  -4   7    4.20    7.30
  -3   4   7   -7.00    4.50
  -3   4   7    0.20    0.50
  -3   4   7    0.70    0.80
   3   4   7    0.00    3.00
   3   4   7    1.40    1.90
  -3  -4   7   -0.20    1.40
  -3  -4   7   -0.20    0.50
  -3  -4   7    0.20    0.70
  -3   4  -7    0.40    0.40
   3  -4  -7    0.70    0.70
   3   4   7    0.30    0.40
   3  -4  -7    0.50    0.40
  -4  -4  -7  145.79    7.60
  -4   4   7  138.69    8.70
  -4   4   7  132.99    7.10
   4  -4   7  154.38    6.60
  -4   4   7  146.09    7.10
  -4   4   7  145.69    7.70
  -4   4   7  142.59    6.70
  -4  -4   7  156.68    7.50
   4  -4  -7  145.29    6.50
   4   4   7  157.18    6.70
  -4  -4   7  145.59    6.80
  -4  -4   7  147.69    7.30
   4  -4  -7  142.99    7.20
   5  -4   7  347.97   14.30
  -5   4   7  339.37   14.40
  -5  -4  -7  347.17   15.40
  -5   4   7  338.47   14.40
  -5   4   7  331.87   14.20
  -5   4   7  305.67   14.30
   5   4  -7  331.57   14.20
  -5   4   7  338.87   14.90
  -5   4   7  336.17   15.70
  -5   4   7  308.27   14.20
   5  -4  -7  321.27   14.90
   5  -4  -7  339.57   14.10
  -5  -4   7  343.17   15.20
  -5   4  -7  308.77   14.30
  -5  -4   7  329.57   14.20
  -5   4  -7  325.67   14.30
   5   4   7  342.87   14.30
   6  -4   7   31.40    2.00
  -6   4   7   28.90    2.00
  -6   4   7   33.10    2.10
  -6   4   7   30.80    1.90
  -6   4   7   31.70    3.30
  -6   4   7   31.00    1.80
  -6  -4  -7   29.60    1.90
   6   4  -7   31.00    2.00
  -6   4   7   33.00    2.00
  -6   4  -7   31.00    2.40
  -6   4  -7   31.10    2.00
   6  -4  -7   35.50    4.50
  -6  -4   7   33.20    2.90
   6  -4  -7   28.30    2.40
  -6   4  -7   29.70    2.20
   6   4   7   32.40    2.10
  -6  -4   7   29.90    2.00
  -6  -4   7   35.30    3.00
  -7   4   7    6.40    1.10
  -7   4   7    5.80    4.00
   7  -4   7    4.60    0.90
  -7   4   7    6.50    0.90
   7   4  -7    4.70    0.90
  -7  -4  -7    4.50    0.90
  -7   4   7    5.20    0.90
  -7  -4   7    5.20    0.80
  -7  -4   7    6.70    1.10
  -7   4  -7    5.70    1.00
   7   4   7    4.40    0.90
  -7   4  -7    4.90    1.00
   7  -4  -7    4.70    0.70
  -7  -4   7    5.60    1.60
  -8   4   7   44.70    2.60
   8  -4   7   42.00    2.60
  -8   4   7   43.30    2.60
  -8   4   7   44.20    2.40
  -8  -4  -7   44.20    2.60
   8   4  -7   43.70    2.50
  -8   4  -7   42.80    2.60
  -8  -4   7   42.20    2.40
  -8   4  -7   41.20    2.70
  -8  -4   7   44.00    2.70
   8  -4  -7   41.30    2.30
  -8  -4   7   41.50    4.00
  -8   4  -7   42.10    2.90
   8   4   7   46.70    2.70
  -9   4   7   23.20    1.70
  -9   4   7   26.20    1.80
  -9  -4  -7   21.10    1.80
  -9  -4  -7   25.60    1.90
  -9   4   7   24.10    1.80
   9   4  -7   24.40    1.70
   9  -4   7   24.90    1.80
  -9  -4   7   24.10    3.60
  -9   4  -7   24.20    1.90
   9   4   7   24.00    1.80
  -9   4  -7   24.70    1.90
  -9   4  -7   22.10    2.00
  -9  -4   7   24.40    1.90
   9  -4  -7   23.60    1.60
  -9  -4   7   22.50    1.60
  10  -4   7    4.80    1.20
 -10   4   7    9.00    1.00
 -10   4   7    6.20    0.90
 -10  -4  -7    6.80    1.00
  10   4   7    8.20    2.10
 -10   4  -7    7.00    0.90
 -10   4  -7    6.80    1.10
 -10  -4   7    5.50    0.90
 -10  -4   7    7.30    1.10
 -10   4  -7    7.30    1.00
  10  -4  -7    7.80    0.90
 -11  -4  -7   59.29    3.00
 -11   4   7   59.19    2.90
  11  -4   7   57.79    3.20
 -11   4   7   57.09    3.00
 -11  -4   7   62.69    3.00
  11   4   7   69.29    4.10
 -11   4  -7   62.79    3.20
 -11   4  -7   62.49    3.10
   0  -5  -7    0.20    0.70
   0   5  -7    0.40    0.50
   0  -5  -7    0.70    0.50
   0   5   7    2.30    0.80
   0  -5   7    0.50    0.70
   0  -5   7   -0.80    1.80
   0   5   7    1.90    0.50
   0   5   7    4.10    1.70
   1  -5   7   71.79    3.40
  -1   5   7   75.79    4.10
   1  -5   7   64.79    5.50
   1  -5   7   69.09    6.90
   1   5  -7   70.19    3.70
  -1   5   7   69.59    4.80
  -1  -5  -7   70.99    4.30
  -1  -5   7   71.99    4.20
   1  -5  -7   73.29    3.50
   1   5   7   66.49    5.00
   1  -5  -7   71.79    4.30
   1   5   7   71.39    4.00
  -1  -5   7   74.59    5.20
   1   5   7   68.89    3.40
   2  -5   7    4.30    0.60
   2   5  -7    4.60    0.90
  -2   5   7    3.20    0.90
  -2   5   7    2.70    1.40
  -2  -5  -7    4.50    1.20
  -2  -5  -7    5.90    0.90
   2  -5   7    5.40    1.40
   2  -5   7   -0.90    3.30
   2   5   7    3.70    0.90
   2  -5  -7    4.20    0.70
   2  -5  -7    4.30    1.10
   2   5   7    3.90    0.70
  -2  -5   7    4.30    1.80
  -2  -5   7    4.00    1.10
   2   5   7    2.40    2.60
  -2  -5   7    3.10    0.90
   3  -5   7  964.20   43.00
   3  -5   7  960.50   41.40
  -3   5   7 1001.30   40.90
  -3  -5  -7  984.40   41.20
   3  -5  -7  921.61   40.70
  -3   5  -7  932.81   39.80
   3   5   7  920.11   41.60
   3   5   7  941.51   40.80
  -3  -5   7  996.30   41.30
  -4   5   7  461.05   19.20
  -4   5   7  433.46   19.00
  -4   5   7  435.86   20.20
  -4   5   7  466.45   19.70
  -4  -5  -7  455.05   20.20
   4  -5   7  456.55   18.90
   4   5  -7  434.26   19.00
  -4   5   7  434.86   18.80
  -4   5   7  411.16   19.00
  -4  -5   7  448.66   19.30
   4  -5  -7  456.55   18.80
   4  -5  -7  432.16   19.70
  -4  -5   7  476.45   20.00
  -4  -5   7  442.76   18.90
  -4   5  -7  423.46   19.10
   4   5   7  451.85   19.00
  -4  -5   7  448.46   19.80
  -5  -5  -7  130.99    6.30
   5  -5   7  145.29    6.50
  -5   5   7  139.09    6.40
  -5   5   7  146.99    6.50
  -5   5   7  131.49    6.40
   5   5  -7  141.69    6.60
  -5   5   7  136.99    9.30
  -5   5   7  134.39    6.40
  -5  -5  -7  137.89    7.60
  -5  -5   7  140.29   11.50
   5  -5  -7  137.19    7.20
  -5  -5   7  154.88    6.50
  -5   5  -7  121.59    6.50
   5   5   7  146.09    6.60
  -5   5  -7  138.39    6.60
  -5  -5   7  141.09    6.40
  -5   5  -7  106.29   14.30
  -5  -5   7  150.88    6.20
   5  -5  -7  138.99    7.10
  -6   5   7    3.20    0.80
  -6   5   7    4.90    0.90
  -6   5   7    3.90    0.80
   6   5  -7    6.10    1.00
  -6  -5  -7    5.90    0.80
   6  -5   7    4.20    1.30
  -6   5   7    3.20    0.70
  -6  -5  -7    5.80    0.90
   6   5   7    5.70    1.00
  -6   5  -7    6.70    1.20
  -6  -5   7    5.00    0.90
  -6   5  -7    4.70    1.00
  -6  -5   7    5.80    1.60
  -6  -5   7    4.80    0.80
  -6   5  -7    5.30    0.90
   6  -5  -7    6.20    0.90
  -7   5   7   41.40    2.40
  -7   5   7   40.30    2.50
  -7   5   7   41.70    2.50
  -7  -5  -7   39.90    2.40
  -7   5   7   42.10    2.50
   7  -5   7   41.30    2.50
  -7   5   7   40.90    2.30
   7   5  -7   42.90    2.60
  -7   5  -7   43.80    2.60
   7   5   7   44.30    2.70
  -7  -5   7   44.30    3.60
   7  -5  -7   41.10    2.30
  -7  -5   7   37.40    2.30
  -7  -5   7   42.10    2.60
  -7   5  -7   40.70    2.70
  -8   5   7  230.78   10.40
  -8   5   7  239.28   10.50
  -8  -5  -7  248.68   10.50
  -8   5   7  237.48   10.50
  -8   5   7  246.78   10.40
   8   5  -7  247.18   10.70
   8  -5   7  240.08   10.60
  -8   5  -7  233.88   10.80
   8   5   7  237.68   10.60
  -8   5  -7  234.08   10.60
   8  -5  -7  238.28   10.40
  -8  -5   7  220.28   12.00
  -8   5  -7  227.18   10.50
  -8  -5   7  239.58   10.60
  -8  -5   7  223.88   10.30
  -9   5   7    0.40    0.60
  -9  -5  -7    0.50    0.70
  -9   5   7    0.30    0.50
  -9   5   7    0.10    0.50
   9   5  -7    0.00    0.60
   9  -5   7    0.40    0.60
  -9   5  -7    0.10    0.70
  -9  -5   7    0.80    0.50
  -9  -5   7    0.20    0.60
   9  -5  -7    0.10    0.40
  -9   5  -7   -0.10    0.60
  -9   5  -7   -0.20    0.80
   9   5   7    0.50    0.60
 -10  -5  -7   63.59    3.30
 -10   5   7   63.09    3.90
  10  -5   7   61.69    3.40
 -10   5   7   62.49    3.20
 -10  -5   7   61.59    3.00
 -10  -5   7   63.29    3.30
 -10   5  -7   65.39    3.30
 -10   5  -7   74.99    5.00
  10   5   7   65.29    3.30
  10  -5  -7   62.09    3.20
 -10   5  -7   65.19    3.40
 -11   5   7   25.70    1.60
 -11  -5  -7   22.10    1.50
 -11   5   7   23.10    1.40
  11  -5   7   21.60    1.50
 -11   5  -7   24.60    1.60
  11   5   7   19.50    1.50
 -11   5  -7   21.00    1.50
 -11  -5   7   22.80    1.50
   0  -6   7    1.90    2.50
   0   6   7    3.30    0.60
   0  -6  -7    3.70    0.70
   0  -6  -7    2.10    1.00
   0   6   7    3.40    2.40
   0  -6   7    4.20    1.20
   0   6   7    2.90    1.00
   0   6  -7    3.00    0.80
   1   6  -7   54.69    3.10
   1  -6   7   57.89    3.90
  -1   6   7   57.59    4.70
   1  -6   7   24.40   23.80
  -1  -6  -7   57.59    3.10
  -1  -6  -7   50.99    3.90
  -1   6   7   56.19    3.50
   1  -6   7   38.80    4.50
   1   6   7   55.49    2.90
  -1  -6   7   56.69    3.80
   1   6   7   54.49    3.70
   1   6   7   51.19    5.30
  -1  -6   7   53.69    4.90
   1  -6  -7   57.59    2.90
  -1   6  -7   53.49    3.10
   1  -6  -7   55.29    3.70
  -2   6   7  388.76   17.70
  -2  -6  -7  381.16   17.50
   2   6  -7  384.36   16.60
   2  -6   7  377.36   19.50
  -2  -6  -7  361.36   16.30
   2  -6   7  372.06   16.20
  -2   6   7  390.76   17.00
   2  -6   7  392.06   18.30
  -2  -6   7  378.66   17.20
  -2  -6   7  393.06   17.30
   2   6   7  387.06   18.50
   2   6   7  384.86   17.20
   2  -6  -7  382.76   16.30
   2   6   7  388.76   16.40
  -2  -6   7  377.56   18.10
   2  -6  -7  377.36   17.30
  -2   6  -7  366.36   16.60
  -3   6   7   10.00    2.20
  -3   6   7    9.60    1.10
  -3  -6  -7   10.40    1.10
   3  -6   7   13.70    6.30
   3  -6   7    7.80    1.00
  -3  -6  -7    8.60    1.80
  -3   6   7   10.70    1.50
   3  -6   7    9.00    2.00
  -3   6   7   11.10    1.30
   3   6  -7    9.00    1.30
  -3   6  -7   10.70    0.90
  -3  -6   7    9.50    1.50
  -3   6  -7   10.70    1.30
   3   6   7    7.70    1.70
  -3  -6   7   10.30    1.10
  -3   6  -7   11.60    1.50
   3  -6  -7    9.40    1.60
  -3  -6   7   11.00    1.70
   3  -6  -7    9.80    1.10
  -3  -6   7   11.30    2.50
   3   6   7   10.40    1.20
  -4  -6  -7  121.89    8.60
   4  -6   7  134.59    6.50
  -4   6   7  137.19    7.20
  -4   6   7  137.29    6.60
  -4   6   7  142.29    7.50
  -4   6   7  145.09    6.90
  -4   6   7  142.89    6.40
   4   6  -7  145.59    6.70
  -4   6   7  139.99    6.50
  -4  -6   7  142.39    6.40
   4  -6  -7  133.09    8.40
  -4  -6   7  143.59    7.50
  -4  -6   7  145.29    7.00
  -4   6  -7  130.69    6.80
  -4   6  -7  136.49    6.40
   4   6   7  128.19   12.50
  -4   6  -7  137.99    6.60
   4  -6  -7  138.09    7.30
  -4  -6   7  150.78    7.90
  -5   6   7   29.20    2.90
   5  -6   7   29.20    1.90
  -5   6   7   27.10    2.00
  -5   6   7   27.90    1.80
  -5   6   7   26.40    2.00
  -5   6   7    5.60    8.00
  -5   6   7   28.20    1.90
   5   6  -7   29.30    2.10
  -5  -6  -7   32.10    3.00
  -5   6   7   27.80    1.90
  -5  -6  -7   26.60    1.80
  -5   6  -7   26.80    2.10
  -5  -6   7   29.00    2.80
   5   6   7   29.40    2.10
   5  -6  -7   28.50    1.80
  -5   6  -7   26.80    2.30
  -5  -6   7   28.40    1.90
   5  -6  -7   29.70    2.50
  -5  -6   7   30.40    1.80
  -5   6  -7   28.20    1.90
  -5  -6   7   25.60    2.60
  -5  -6   7   24.00    1.90
  -6   6   7   44.20    2.40
  -6   6   7   39.80    3.80
  -6  -6  -7   42.60    2.50
  -6   6   7   44.30    3.40
  -6   6   7   44.20    2.30
  -6   6   7   44.10    2.60
   6   6  -7   46.10    2.80
  -6   6   7   45.80    2.60
   6  -6   7   46.00    2.70
  -6   6   7   44.70    3.40
  -6   6   7   45.50    2.90
   6  -6  -7   43.20    2.50
  -6   6  -7   48.80    4.10
   6   6   7   45.60    2.80
  -6   6  -7   44.70    2.90
  -6  -6   7   48.10    3.60
  -6   6  -7   43.40    2.80
  -6  -6   7   41.90    2.40
  -6  -6   7   45.80    2.70
  -7   6   7    2.20    0.70
  -7   6   7    3.00    0.70
  -7   6   7    3.60    0.80
   7   6  -7    3.00    0.90
  -7  -6  -7    2.30    0.80
  -7   6   7    2.10    0.70
   7  -6   7    3.30    0.80
  -7   6   7    2.70    0.70
   7  -6  -7    2.00    0.60
  -7  -6   7    3.10    1.00
  -7   6  -7    2.80    1.00
  -7   6  -7    1.90    1.00
  -7  -6   7    1.50    0.60
   7   6   7    1.80    0.80
  -7   6  -7    2.20    0.80
  -7   6  -7    2.00    0.80
  -7  -6   7    5.00    2.00
  -8   6   7    3.90    0.80
  -8  -6  -7    4.70    1.40
  -8   6   7    2.70    0.90
   8   6  -7    2.50    0.80
  -8   6   7    3.00    1.00
  -8   6   7    2.30    0.90
   8  -6   7    3.20    0.80
  -8   6  -7    4.80    1.70
   8   6   7    4.00    0.90
  -8  -6   7    4.00    0.70
  -8   6  -7    0.50    1.10
  -8  -6   7    5.10    3.20
  -8  -6   7    4.70    2.20
   8  -6  -7    3.50    0.70
  -8   6  -7    2.40    0.80
  -8   6  -7    7.20    3.90
   9   6  -7  153.58    9.40
  -9   6   7  134.29    6.10
  -9   6   7  128.49    6.10
  -9  -6  -7  130.29    6.10
   9  -6   7  132.29    6.30
   9  -6  -7  130.09    6.10
   9   6   7  131.39    6.30
  -9   6  -7  140.59    6.20
  -9   6  -7  127.49    6.20
  -9  -6   7  133.09    6.20
  -9   6  -7  131.39    6.40
 -10   6   7   39.00    2.20
  10  -6   7   41.50    2.40
 -10   6   7   43.70    2.30
 -10  -6  -7   37.90    2.80
  10  -6  -7   38.40    2.20
  10   6   7   39.30    2.30
 -10   6  -7   36.30    4.00
 -10   6  -7   41.90    2.30
 -10  -6   7   39.70    3.10
 -10   6  -7   40.80    2.30
 -11   6   7   15.50    1.00
 -11  -6  -7   17.60    1.20
 -11   6   7   15.80    1.10
 -11   6  -7   17.10    1.20
 -11   6  -7   17.30    1.20
 -11  -6   7   15.00    1.20
   0  -7  -7    1.10    0.90
   0  -7  -7   -0.20    0.50
   0   7  -7    1.80    0.90
   0  -7   7    0.30    1.00
   0   7   7   -0.60    2.70
   0  -7   7    0.10    3.20
   0   7  -7    0.20    0.60
   0   7   7    0.60    0.70
   0   7   7    3.10    1.10
   0   7   7    0.20    0.80
  -1   7   7  193.78    8.50
  -1  -7  -7  169.48    7.90
   1   7  -7  175.48    8.20
   1  -7   7  170.08    9.30
  -1   7   7  176.18    8.80
  -1  -7  -7  170.98    9.00
  -1   7   7  171.68    9.80
  -1   7   7  185.78    8.70
   1  -7   7  168.18   11.30
   1  -7   7  182.38    7.90
   1  -7  -7  170.78    9.00
   1   7   7  166.78   10.50
   1  -7  -7  181.68    7.90
   1   7   7  173.68    8.80
  -1  -7   7  172.78    9.00
  -1   7  -7  163.28    8.00
  -1  -7   7  168.68   10.40
   1   7   7  161.28    8.00
  -1   7  -7  171.38    9.60
   1   7   7  174.58    7.80
  -2   7   7   36.20    2.80
  -2   7   7   29.50    2.20
   2   7  -7   37.00    2.40
   2  -7   7   33.90    3.40
  -2   7   7   33.50    4.20
   2  -7   7   33.10    2.00
   2  -7   7   43.40    6.90
  -2   7   7   31.60    1.90
  -2  -7  -7   32.30    3.00
  -2   7  -7   31.50    2.20
  -2   7  -7   33.40    2.50
  -2  -7   7   32.80    2.00
  -2   7  -7   33.30    2.20
  -2  -7   7   34.20    2.90
  -2  -7   7   23.30    7.00
   2   7   7   34.00    5.30
   2  -7  -7   33.00    2.90
  -2  -7   7   27.10    4.00
   2  -7  -7   33.30    2.10
   2   7   7   29.60    2.30
   2   7   7   33.20    2.10
   2   7   7   32.50    2.80
  -3  -7  -7  271.87   13.10
  -3   7   7  262.57   11.60
   3  -7   7  244.88   18.60
  -3   7   7  276.67   12.40
  -3   7   7  270.67   11.50
  -3   7   7  235.28   19.20
   3   7  -7  277.67   12.00
  -3   7   7  267.67   13.20
   3  -7   7  261.97   13.60
  -3   7   7  260.87   11.80
   3  -7   7  271.47   11.60
  -3   7  -7  258.47   11.50
  -3  -7   7  260.77   11.50
  -3  -7   7  265.07   13.90
  -3   7  -7  260.27   12.00
  -3  -7   7  277.47   13.70
  -3  -7   7  266.27   12.50
  -3   7  -7  256.87   11.70
   3   7   7  294.27   13.40
   3  -7  -7  254.87   12.60
   3  -7  -7  271.17   11.60
   3   7   7  236.58   11.70
  -4  -7  -7   52.89    2.80
  -4   7   7   49.70    4.50
  -4   7   7   51.29    3.00
  -4   7   7   48.80    3.10
   4   7  -7   55.09    3.30
  -4   7   7   55.89    3.50
  -4  -7  -7   49.10    4.10
   4  -7   7   55.99    3.00
  -4   7   7   53.29    2.80
  -4   7   7   54.79    2.90
  -4  -7   7   53.59    3.80
  -4  -7   7   48.10    4.70
  -4   7  -7   49.10    2.80
  -4   7  -7   51.69    3.40
   4   7   7   54.89    3.10
  -4   7  -7   52.89    3.10
  -4  -7   7   55.09    3.50
   4   7   7   46.20    5.10
  -4  -7   7   52.09    2.90
   4  -7  -7   59.39    3.80
   4  -7  -7   53.99    2.90
  -5   7   7   64.09    3.70
   5   7  -7   70.09    3.90
  -5   7   7   62.19    3.50
  -5  -7  -7   66.39    3.40
  -5   7   7   61.59    3.70
  -5   7   7   56.79    4.60
   5  -7   7   66.99    3.50
  -5   7  -7   63.39    3.40
   5   7   7   62.49    3.60
  -5  -7   7   69.49    3.60
   5  -7  -7   49.40    9.30
  -5  -7   7   70.29    4.60
  -5  -7   7   63.89    3.50
  -5   7  -7   63.99    3.60
  -5   7  -7   64.59    3.70
  -5   7  -7   49.99    8.40
   5  -7  -7   64.39    3.40
  -5  -7   7   65.29    4.40
  -6   7   7  775.02   33.80
  -6   7   7  772.92   33.70
  -6   7   7  839.52   33.70
   6  -7   7  803.52   33.80
  -6   7   7  802.22   33.60
   6   7  -7  842.92   34.10
  -6  -7  -7  769.82   33.50
  -6  -7   7  803.02   35.00
  -6   7  -7  778.42   34.00
  -6  -7   7  805.22   33.70
  -6   7  -7  813.82   33.90
   6  -7  -7  809.92   33.70
   6   7   7  839.12   34.00
  -6  -7   7  755.22   33.40
  -6   7  -7  794.62   33.80
  -6   7  -7  815.32   33.70
  -7   7   7   21.30    1.70
  -7  -7  -7   22.90    1.70
  -7   7   7   22.30    1.70
  -7   7   7   22.40    1.70
   7   7  -7   20.90    1.90
  -7   7   7   21.30    1.50
   7  -7   7   22.10    1.80
  -7   7   7   21.50    1.70
   7  -7  -7   23.80    1.70
  -7  -7   7   20.00    2.70
   7   7   7   24.50    2.00
  -7  -7   7   21.20    1.90
  -7   7  -7   23.30    2.00
  -7   7  -7   22.80    1.80
  -7   7  -7   20.90    1.90
  -7   7  -7   20.50    1.90
  -7  -7   7   20.70    1.50
   8   7  -7   25.70    2.10
  -8   7   7   27.90    1.90
  -8   7   7   26.50    1.80
  -8  -7  -7   28.70    1.90
  -8   7   7   23.40    1.70
   8  -7   7   28.10    2.00
  -8   7   7   24.00    1.60
  -8   7  -7   25.50    1.90
  -8  -7   7   25.80    1.90
  -8   7  -7   26.40    2.00
   8   7   7   23.90    2.00
  -8   7  -7   26.70    2.10
   8  -7  -7   24.50    1.80
  -9   7   7   17.60    1.40
   9   7  -7   13.60    1.50
   9  -7   7   13.00    2.80
  -9  -7  -7   16.00    1.50
  -9   7   7   17.10    1.30
  -9   7  -7   16.20    1.50
  -9   7  -7   16.20    1.40
  -9   7  -7   16.00    1.50
   9   7   7   16.00    1.90
  -9  -7   7   16.90    1.50
   9  -7  -7   18.40    1.40
 -10   7   7    0.40    0.50
 -10  -7  -7    0.60    0.60
  10  -7   7   -0.10    0.40
 -10   7   7    0.50    0.40
  10  -7  -7    0.40    0.50
 -10   7  -7    0.20    0.50
  10   7   7   -0.10    0.50
 -10  -7   7    0.80    0.50
 -10   7  -7    0.20    0.50
 -10   7  -7    0.30    0.50
   0   8   7   16.40    4.00
   0  -8  -7   10.40    1.90
   0  -8   7    9.50    2.10
   0  -8   7   20.00    4.60
   0   8   7   14.70    1.80
   0   8   7   11.80    2.10
   0   8  -7    3.20    3.00
   0   8  -7   11.00    1.50
   0   8  -7   10.80    1.50
   0   8   7   11.00    1.10
   0  -8  -7    9.60    1.20
  -1  -8  -7  110.39    5.40
  -1   8   7  107.39    5.20
  -1   8   7  123.79   21.20
   1   8  -7  110.59    5.70
   1   8  -7  112.99    5.70
  -1   8   7  106.09    5.50
   1  -8   7  106.19    6.80
  -1   8   7  121.99    8.10
   1  -8   7  114.39    9.60
  -1  -8  -7  102.99    6.50
  -1   8  -7  111.09    5.70
  -1  -8   7  111.39    8.30
  -1  -8   7  105.59    6.50
   1  -8  -7  116.09    6.30
[truncated: 1,303,050 more chars]
